# Supplementary material for: Multi-omics analysis of sarcospan overexpression in mdx skeletal muscle reveals compensatory remodeling of cytoskeleton-matrix interactions that promote mechanotransduction pathways
Source: Skelet Muscle. 2023 Jan 6;13:1. doi: 10.1186/s13395-022-00311-x (PMC9817407; doi:10.1186/s13395-022-00311-x)
Supplement: Supplementary file 1 — Additional file 1: Supplementary Figure 1. Enrichment analysis was performed using the Database for Annotation, Visualization and Integrated Discovery platform (DAVID, version 2021) and identified Gene ontology terms, denoted as nodes for both the RNA sequencing (right half of nodes) and mass spectrometry (MS) datasets (left half of nodes). Supplementary Figure 2. Gene expression from RNA sequencing of genes associated with YAP/TAZ signaling (a) or Wnt signaling (b) in WT, mdx, and mdxTG muscle in counts per million (CPM). Supplementary Figure 3. Additional images of indirect immunofluorescence analysis of 12-wk-old mouse quadriceps using an antibody against yes-associated protein 1 (Yap1) showing increased Yap1 signal in mdx and mdxTG tissue showing possible immune cell Yap1 staining in mdx tissue. Supplementary Table 1. Summary of SSPN-Tg murine lines. Supplementary Table 2. RNA_ECM. Supplementary Table 3. RNA_Actin Cytoskeleton. Supplementary Table 4. Ingenuity Pathway Analysis – RNAsequencing WT vs mdx. Supplementary Table 5. Ingenuity Pathway Analysis – RNAsequencing WT vs mdxTG. Supplementary Table 6. Ingenuity Pathway Analysis – RNAsequencing mdx vs mdxTG. [file 13395_2022_311_MOESM1_ESM.zip]

Archive with 3 entries (3 files):
- McCourt Stearns-Reider et al_Supplemental Material_second revision_final.pdf
- SupplementaryTable 2_RNA_ECM.xlsx
- SupplementaryTable 3_RNA_Actin Cytoskeleton.xlsx
