# Supplementary material for: Multi-omics analysis of sarcospan overexpression in mdx skeletal muscle reveals compensatory remodeling of cytoskeleton-matrix interactions that promote mechanotransduction pathways
Source: Skelet Muscle. 2023 Jan 6;13:1. doi: 10.1186/s13395-022-00311-x (PMC9817407; doi:10.1186/s13395-022-00311-x)
Supplement: Supplementary file 1 — Additional file 1: Supplementary Figure 1. Enrichment analysis was performed using the Database for Annotation, Visualization and Integrated Discovery platform (DAVID, version 2021) and identified Gene ontology terms, denoted as nodes for both the RNA sequencing (right half of nodes) and mass spectrometry (MS) datasets (left half of nodes). Supplementary Figure 2. Gene expression from RNA sequencing of genes associated with YAP/TAZ signaling (a) or Wnt signaling (b) in WT, mdx, and mdxTG muscle in counts per million (CPM). Supplementary Figure 3. Additional images of indirect immunofluorescence analysis of 12-wk-old mouse quadriceps using an antibody against yes-associated protein 1 (Yap1) showing increased Yap1 signal in mdx and mdxTG tissue showing possible immune cell Yap1 staining in mdx tissue. Supplementary Table 1. Summary of SSPN-Tg murine lines. Supplementary Table 2. RNA_ECM. Supplementary Table 3. RNA_Actin Cytoskeleton. Supplementary Table 4. Ingenuity Pathway Analysis – RNAsequencing WT vs mdx. Supplementary Table 5. Ingenuity Pathway Analysis – RNAsequencing WT vs mdxTG. Supplementary Table 6. Ingenuity Pathway Analysis – RNAsequencing mdx vs mdxTG. [file 13395_2022_311_MOESM1_ESM.zip › SupplementaryTable 2_RNA_ECM.xlsx]

## Sheet: Sheet1
	WT					mdx				mdx:SSPN-tg (line 28)
gene	WT-729	WT-730	WT-731	WT-732	WT-733	mdx-919	mdx-920	mdx-921	mdx-923	mdx-sspn-tg-916	mdx-sspn-tg-917	mdx-sspn-tg-918	mdx-sspn-tg-922
5430419D17Rik	0	0	0.126543	0.0256969	0.0382199	0.0852894	0.153351	0.172225	0.111706	1.35091	1.13822	1.11503	1.42429
Abi3bp	21.8135	28.1161	44.7457	50.8028	63.4069	30.7042	41.5142	68.3735	63.803	33.1276	52.9449	47.7825	59.3392
Abl1	72.5235	57.7447	67.9791	67.0946	77.4718	57.7196	49.116	60.1067	57.473	51.1935	57.4622	45.9132	57.1258
Abl2	36.2617	27.792	43.5056	43.2479	42.5961	34.7341	34.1315	43.4223	40.0468	31.4944	39.2507	38.2063	40.1497
Adamts14	3.12966	3.02498	2.65741	2.18424	2.06388	5.65042	7.14176	9.51546	8.75034	8.10547	6.59811	6.0671	6.33234
Adamts17	0.117656	0.297096	0.075926	0.128485	0.0955498	0.426447	0.722939	0.796543	0.819181	1.39124	2.11637	0.836276	1.78999
Adamts2	17.9544	19.4733	37.8618	27.8041	38.6021	36.4186	36.9356	54.7246	59.4278	33.9139	61.197	38.4359	59.7819
Adamts20	5.45926	7.45441	6.85865	6.37283	6.87959	18.2519	14.7436	14.101	15.5458	12.259	10.7597	8.18239	13.55
Adamts9	7.55355	5.83389	10.5537	10.1503	10.0136	17.0792	15.598	17.9976	14.857	11.1097	15.8106	12.6753	17.9384
Adamtsl2	2.87082	2.94395	3.56852	3.88023	2.80917	3.36893	3.35181	4.62856	4.07729	3.22606	4.5173	7.4445	5.35073
Adamtsl4	42.0504	39.3247	37.1278	35.436	39.1754	21.7061	23.2217	34.5743	26.5303	21.3928	21.1815	19.8247	31.065
Adamtsl5	42.6387	55.8541	49.9593	46.8712	45.5391	51.0883	57.9666	64.5845	46.4513	101.661	94.4187	85.415	101.587
Aebp1	161.331	119.73	125.759	123.988	145.484	109.661	134.072	123.679	117.236	79.482	100.519	102.682	137.983
Agt	9.60077	10.1013	9.61729	7.88895	10.0327	13.8808	13.3853	13.5412	12.9021	19.8403	20.4168	20.1362	19.6899
Antxr1	11.6009	19.7434	28.5482	24.4378	32.6972	24.5847	26.3982	33.6916	40.1399	29.5184	48.1786	36.3862	45.5582
Anxa1	19.8369	28.4942	30.7753	25.5684	32.9265	45.3526	54.7243	50.2252	58.1246	164.952	151.65	148.152	152.611
Anxa2	35.5323	56.2862	50.3389	49.8006	56.4126	97.8056	130.107	103.486	115.095	212.214	191.843	216.841	224.211
Anxa4	15.1306	16.4753	12.4772	13.4138	15.6128	37.6553	49.598	38.8368	42.6719	91.8418	74.4821	82.8241	79.5873
Anxa6	225.759	182.552	209.303	224.925	203.674	234.674	240.848	252.935	242.347	309.722	303.495	313.817	306.108
Anxa7	106.832	73.3017	61.1204	56.6874	66.6938	110.173	112.888	96.231	93.126	165.497	147.648	164.517	163.813
Apbb1	9.67136	11.5867	10.4525	9.66204	9.55498	12.9853	10.6469	13.3259	12.3063	25.0624	23.7959	24.8915	27.1193
Apbb2	45.0154	44.4024	43.7334	44.3529	42.5961	40.7683	39.1701	36.1243	36.7142	38.2691	36.6186	37.2061	36.6082
Aplp1	1.45894	1.45847	1.31605	1.10497	1.05105	0.959505	0.832475	1.14099	1.37771	1.47189	1.54727	1.59056	2.42515
Aplp2	211.829	186.657	219.882	214.055	205.356	232.861	171.008	201.03	225.293	174.59	217.151	218.022	200.229
App	108.385	120.351	161.166	147.783	163.256	152.284	137.775	177.995	194.406	251.632	304.705	246.619	313.152
Atp7a	8.21242	2.64686	11.2877	10.9983	12.7655	9.85092	10.4059	15.3496	17.3331	7.41993	11.809	10.0189	11.6446
Atxn1l	27.1081	20.3646	34.521	30.4251	33.2513	26.9514	24.558	29.2568	31.1661	26.5142	32.8483	27.302	30.5261
B4galt1	38.8737	48.4537	47.8334	44.4043	47.9851	53.8602	56.915	59.0518	53.3957	41.0113	48.0186	51.7507	49.6578
Bcl3	0.564751	1.32343	1.39198	1.49042	1.54791	2.79323	3.83377	2.75561	2.45754	3.28655	4.25053	2.98436	3.06031
Calr	122.998	136.367	130.77	141.641	129.183	146.591	168.445	156.015	167.057	213.021	220.939	225.499	222.633
Cav1	146.271	200.972	176.579	207.554	200.655	188.298	191.71	156.596	190.273	142.43	158.799	168.436	152.419
Cav2	34.0263	38.8656	36.2673	43.8132	40.7233	35.8855	37.5052	29.9888	37.1796	30.8089	35.267	35.304	31.7387
Ccdc80	25.955	23.6597	33.5087	38.0571	47.622	30.4909	38.4472	55.1121	64.045	41.7573	63.2778	57.1127	69.5402
Cd151	101.255	97.2044	92.7563	90.1705	88.3263	97.5497	95.9975	93.4323	90.1844	175.679	157.483	145.512	165.95
Cd200	21.2252	25.4422	22.2463	27.3415	26.6775	22.3885	17.8763	17.158	24.0355	16.8158	18.834	19.1688	17.5727
Cflar	39.6973	32.8426	42.5945	43.8389	51.7116	41.3227	38.7977	42.8411	47.047	35.0834	39.8198	37.6816	39.9188
Chadl	1.69425	1.62052	1.51852	1.74739	1.28037	1.4286	1.13918	1.14099	0.91227	1.20977	1.47613	1.09864	0.846878
Cilp	27.0375	36.2997	65.3976	59.4883	84.6381	125.418	146.888	190.589	179.531	645.373	609.943	423.074	780.109
Clasp1	76.0296	44.4294	75.1414	73.1077	70.7451	71.5578	74.7694	99.7401	87.3917	102.871	112.328	102.436	108.631
Clasp2	86.4775	75.3544	92.4526	87.8834	95.3587	87.2723	83.379	93.5184	85.5485	60.6902	71.0853	63.5898	63.1309
Cma1	2.51785	5.77987	4.80865	5.06229	6.30629	3.71009	4.46908	5.5758	6.23694	4.25436	6.11792	5.73915	5.62019
Col11a1	4.00032	7.18432	12.0469	12.0775	19.282	7.14298	7.33893	17.9114	13.3675	11.3517	20.4879	17.4798	23.7126
Col11a2	11.2009	27.1168	23.8155	16.3689	26.066	9.80828	10.6688	18.2559	10.7983	10.8879	15.277	16.086	16.5911
Col13a1	1.506	1.48548	2.02469	2.03006	1.68168	2.60133	3.3299	3.2077	2.53201	3.12524	4.39281	3.21392	3.1373
Col14a1	11.4833	16.6914	26.0173	23.2043	31.4359	20.6187	30.3415	53.7128	57.3427	17.0175	42.1496	25.613	36.1848
Col15a1	50.6393	46.1579	76.5081	69.7157	67.1715	98.7864	100.138	140.687	164.451	129.325	233.726	158.515	214.318
Col16a1	7.20058	14.0175	18.0451	14.416	19.7215	14.5845	17.6572	23.0997	25.6553	21.2113	33.3996	28.1546	34.876
Col17a1	0.282376	0.513166	0.506173	0.411151	0.458639	0.533058	0.503867	0.731958	0.614386	1.04847	1.06708	0.655903	0.769889
Col18a1	16.3542	17.3126	23.1068	20.095	21.6898	21.301	25.3467	33.2395	31.8922	42.0799	65.6254	39.6821	64.074
Col19a1	1.29422	0.918297	1.26543	1.41333	1.28037	1.32199	1.42397	1.98059	2.10381	1.85498	2.25865	1.55777	1.44354
Col1a1	131.352	309.52	614.798	532.209	672.155	518.495	570.333	949.586	843.012	688.037	1093.7	816.583	1228.11
Col1a2	186.674	343.254	842.019	770.239	991.807	592.889	646.351	1162.91	1059.5	816.636	1449.31	998.809	1574
Col22a1	40.6621	48.5887	48.4155	38.6738	45.9786	54.6278	42.522	71.2367	40.1771	30.1435	35.0002	39.469	42.6711
Col23a1	4.51801	4.56448	3.99877	4.1886	4.52906	4.41372	5.06057	6.63068	5.65979	5.74642	8.09202	5.05045	5.42772
Col24a1	11.4362	19.3923	11.7179	13.7221	11.5233	21.9407	26.2887	21.2698	19.6045	26.6351	13.0006	15.1514	17.2455
Col27a1	3.64735	4.75354	3.61914	3.44339	3.65	6.18348	8.14949	6.39387	7.27954	10.8678	10.902	8.16599	10.8169
Col28a1	2.63551	2.05266	1.84753	2.77527	3.01938	0.490414	0.525774	0.581261	0.949505	0.463746	0.604678	0.590313	0.538922
Col2a1	0.352969	1.21539	1.59445	0.899392	1.58613	0.383802	0.328609	0.796543	0.372355	0.463746	0.675817	1.57417	0.750642
Col3a1	276.446	361.188	609.711	603.852	577.847	1005.07	1267.86	1586.52	1778.72	1341.8	2107.87	1463.66	2132.21
Col4a1	182.744	168.805	288.215	293.433	272.03	380.668	380.069	503.393	551.774	406.624	692.428	502.881	697.096
Col4a2	146.035	143.903	215.959	218.038	207.133	268.406	267.641	359.671	380.323	314.399	501.972	374.586	533.976
Col4a3	4.91804	5.42876	5.18828	6.52702	6.26807	4.37108	3.89949	6.63068	4.9337	2.78247	3.96598	3.72225	3.503
Col4a4	4.80038	5.45576	6.58025	7.16944	8.54216	4.07257	3.39562	5.48969	5.95768	3.04459	3.78813	3.70585	4.31138
Col4a5	7.38883	4.29439	5.21359	5.98738	5.12147	12.3456	12.1804	14.2732	12.0829	11.8356	12.6627	12.7081	13.4153
Col5a1	54.9691	66.3875	94.376	87.9091	101.073	115.802	122.023	179.351	200.048	114.081	198.85	134.657	201.826
Col5a2	39.0149	49.48	84.3032	77.7845	90.4857	108.019	136.219	170.675	206.564	133.942	233.388	157.597	242.765
Col5a3	44.0741	64.3348	59.3235	54.5031	53.4315	123.264	114.575	153.044	150.729	203.221	194.76	175.11	218.629
Col8a1	8.58892	7.64347	12.3759	10.1246	13.9503	23.3693	29.3119	27.6637	32.2832	24.6793	41.6695	32.7296	49.7156
Col8a2	1.29422	2.70087	6.47902	5.19078	8.90525	2.55868	2.45361	7.31958	4.91508	2.64133	6.36691	5.46039	6.08212
Col9a1	6.9182	9.83118	6.78272	3.62326	6.47828	2.43075	2.16882	1.87295	1.80592	0.14114	0.177847	0.426337	0.0577417
Colgalt1	59.0635	56.7994	61.3482	57.9208	63.3495	61.6642	61.888	64.563	62.7604	66.6181	69.1645	64.5244	69.0783
Colq	12.048	9.85819	7.39013	7.78616	7.05158	10.8317	9.81444	11.4099	8.99237	45.7697	44.2304	37.3701	35.9923
Comp	4.72979	13.0722	23.7395	18.656	35.8503	7.67604	11.4794	24.0254	20.8146	8.48856	21.5906	29.3681	23.8088
Creb3l1	2.42372	4.61849	5.41605	6.24435	6.74582	7.54811	9.3763	10.2905	10.5563	11.9566	16.6287	13.4296	16.3216
Crispld2	23.8607	22.1202	34.4198	35.7187	44.2205	28.8918	22.8273	31.8617	42.616	25.2237	42.1674	38.6491	46.0009
Csgalnact1	2.40019	3.72721	4.55556	4.59975	4.31885	4.71224	5.4549	3.78896	5.79012	2.54052	3.29016	2.86958	3.34902
Cspg4	16.5425	18.42	21.8667	22.7161	22.3587	19.7871	22.2578	29.7304	23.3094	51.7581	54.8123	49.865	62.0338
Cstb	4.5886	7.64347	5.31482	4.9852	4.29974	12.4949	15.2036	8.54669	11.8595	21.171	16.7887	19.6607	19.9209
Ctsl	111.468	121.944	115.559	119.722	119.514	137.508	174.338	143.916	157.059	204.492	200.486	215.759	188.604
Ctss	5.60045	11.1006	19.3611	12.1546	13.7783	83.6049	106.798	119.998	155.644	38.2288	42.2563	43.4208	53.2956
Cyp1b1	0.964783	1.10736	1.69568	1.72169	1.81545	1.68446	3.46134	3.83202	5.15712	0.7057	1.12043	1.361	1.65526
Dag1	255.973	153.869	289.506	255.53	297.141	274.61	249.589	347.422	313.839	267.118	419.665	315.079	332.765
Ddr1	18.3779	19.7164	22.6513	19.1699	21.7854	25.6508	24.317	34.6819	25.8042	25.9093	27.6374	24.3176	25.8683
Ddr2	38.1207	48.3726	51.5284	52.5759	69.866	55.9285	75.6676	69.7728	77.0402	78.8368	94.81	73.9039	81.358
Dmp1	0.18825	0.270087	0.227778	0.205575	0.21021	1.08744	0.262887	0.409035	0.57715	0.0201629	0.391262	0.885469	0.288708
Dnajb6	39.7444	37.9203	45.2772	40.524	39.5576	35.2885	32.0503	35.543	35.9881	38.2893	37.2055	39.9773	38.8217
Dpp4	5.62398	9.69614	10.2247	11.3323	15.0969	4.64827	6.85697	10.9578	10.6307	6.61342	11.4	6.7722	10.6822
Dpt	45.1801	59.6083	55.3754	53.3468	61.8207	53.6044	73.674	70.0527	81.3223	58.7546	83.1966	66.6889	76.1035
Ecm2	22.2841	27.3598	28.2192	41.4491	47.1061	28.8278	31.9408	39.0521	48.6482	31.9783	48.9256	45.2573	54.3157
Efemp2	6.84761	8.39972	8.4784	7.86325	8.46572	8.57158	11.4137	9.79532	10.2398	11.4525	12.2892	12.1178	12.6454
Egfl6	0.282376	1.10736	1.29074	1.36194	2.21676	0.298513	0.657217	0.94724	0.651621	0.7057	1.33385	1.13143	0.923867
Egflam	32.5438	36.0026	30.5223	32.6865	28.8943	25.8	15.8608	16.8781	20.5168	14.5374	18.8695	16.5288	15.8212
Elf3	0.588282	0.43214	0.506173	0.719513	0.802619	0.27719	0.39433	0.172225	0.130324	1.73401	1.6184	1.22982	1.09709
Eln	30.7083	36.9479	32.3698	26.1852	30.5377	46.504	38.8196	53.4545	53.2281	27.5425	31.8523	24.088	40.2652
Emilin1	7.76533	9.20998	13.9704	12.1289	11.1984	15.608	17.4601	18.2774	19.3438	22.5622	29.9316	23.7601	27.3118
Eng	45.6507	57.1235	52.9457	61.3642	59.6231	49.1053	42.5877	45.2307	54.7362	37.8255	51.0598	43.0764	52.8336
Epyc	0.0470626	0	0.354321	0.74521	0.439529	0.063967	0.087629	0.258338	0.074471	1.37107	2.25865	0.803481	0.866125
Ercc2	18.9192	19.2302	16.9062	17.6795	17.543	17.2284	15.8608	16.6198	14.3357	18.328	14.4767	16.2992	15.3015
Ero1l	6.02401	6.10397	7.79507	8.63416	8.08352	7.88927	8.06186	8.89114	7.89392	8.44824	8.37657	7.85444	7.37169
Ero1lb	3.41204	2.75489	3.41667	3.90593	2.75184	3.79538	3.89949	4.21952	5.34329	4.89957	4.03712	4.31256	4.73482
Ets1	22.7077	24.821	27.0297	29.2688	28.3783	27.8043	24.6018	24.9727	33.5678	30.6475	35.7472	29.4172	29.506
Exoc8	7.45942	6.83321	8.98458	8.14592	8.17907	8.48629	8.19331	8.56822	9.02961	8.64987	9.83492	9.74016	10.3743
Fap	8.09477	13.1262	11.6167	12.1032	13.8165	15.5227	16.8905	17.8253	21.4104	20.0217	29.4158	20.579	21.4799
Fbln1	4.47095	10.2363	15.6914	14.5188	26.5246	6.09819	10.6031	14.4885	17.24	8.1458	20.9859	21.3004	22.3075
Fbln2	82.0301	73.7609	121.861	110.651	131.821	91.6861	84.5619	121.29	139.726	92.8096	166.838	116.357	157.981
Fbln5	16.5425	18.2309	20.6772	19.7352	22.2249	15.2455	14.9407	18.4066	20.7588	15.3036	22.6754	18.4965	20.6908
Fgfr4	3.52969	2.99797	2.9105	3.49478	2.90472	6.69521	7.07604	8.61127	7.31677	2.31873	1.88517	2.27926	2.48289
Flot1	48.6392	54.6657	48.9723	50.2632	44.9658	60.3635	61.7784	53.6482	49.4487	65.1462	58.6894	55.7026	61.6296
Flrt2	9.95374	9.31801	9.99692	8.78834	14.1987	9.57373	11.8299	14.3162	15.732	36.394	44.7462	29.9092	30.5069
Fn1	99.7021	146.198	273.739	220.248	356.229	190.43	230.53	484.707	497.131	275.868	652.661	334.248	688.974
Foxc1	1.97663	4.26738	2.17655	1.79878	3.17225	1.34331	1.59923	1.61461	1.69421	1.87515	2.31201	1.83653	1.36655
Frem1	1.78838	1.91762	2.48025	2.38981	2.80917	3.28364	2.95748	4.80078	3.72355	14.1543	17.1088	11.8554	16.9953
Fscn1	10.2361	15.2869	15.8938	13.9277	13.6445	19.8511	23.2217	19.7844	22.5089	18.7111	23.4935	18.2341	23.1929
Gas2	2.47079	2.83592	3.06235	3.52048	3.55445	3.53951	2.62887	4.0473	3.1464	3.91159	5.12198	5.23083	4.61933
Gfod2	8.0477	7.69749	6.45371	7.4778	6.57383	8.63555	6.09021	6.75985	6.44174	5.76658	5.15755	6.723	5.75492
Gpc1	276.022	270.06	276.624	270.871	266.011	352.117	278.31	393.018	315.087	488.163	498.913	434.109	468.959
Gpm6b	12.1892	9.91221	10.7562	11.3323	13.3196	11.5141	16.1894	13.3259	16.0857	14.6584	19.8121	16.5943	19.8054
Has2	1.15303	1.16138	1.41729	0.950786	1.35681	1.30066	1.62114	2.30352	2.34584	1.55254	1.2805	2.75479	2.30967
Has3	2.80022	3.78122	3.69507	3.57187	3.49712	5.35191	2.84794	2.47574	2.66234	2.54052	1.86739	2.50883	1.61677
Hmcn1	2.65904	4.6455	5.11235	5.06229	6.72671	6.5886	5.67398	8.93419	6.79548	9.29508	15.7394	9.88774	14.4932
Hpn	8.07123	8.0486	7.51667	4.36847	5.44634	5.16001	5.65207	4.0473	3.72355	3.99225	3.52136	4.18138	3.25278
Hsd17b12	6.96526	7.56245	6.63087	6.47562	7.33823	9.4458	11.6547	9.73074	12.3063	12.5413	13.4274	15.4301	14.012
Hspg2	274.846	260.526	447.989	400.538	441.918	388.685	409.6	702.335	652.868	475.239	895.849	591.624	841.219
Ibsp	0.0235313	0.837271	0	0	0.879059	0.319835	0.372423	0	0.074471	0.0201629	0.907018	3.83703	0.153978
Idh2	444.294	166.644	168.075	153.051	152.574	90.2148	100.313	101.548	108.095	142.693	145.852	131.427	126.666
Idua	17.2955	18.8251	17.5642	17.2169	17.2563	13.7316	12.991	14.7683	15.3038	14.5777	14.1032	14.7742	14.7819
Itga8	5.29454	4.9426	5.46667	6.52702	6.28718	2.87852	3.83377	4.77926	6.06939	5.30283	6.58032	5.16524	7.23696
Itgb1	220.041	181.688	252.58	245.817	246.327	285.933	312.397	293.042	322.552	376.864	379.596	365.895	398.918
Itgb3	1.43541	2.72788	2.98642	2.92945	3.53534	2.85719	2.82603	3.42298	3.9842	4.2342	6.38469	5.50958	5.5817
Kazald1	5.88282	9.264	9.59198	7.60629	7.18535	4.32843	3.59279	3.85354	2.97884	3.5285	3.18345	3.73865	3.29128
Lamb1	35.7911	26.7116	48.9217	46.7684	55.2851	43.0072	49.5323	67.2971	79.2744	70.6103	139.77	86.3004	115.868
Lamb2	160.154	180.283	247.645	218.552	227.867	166.4	172.52	261.546	194.462	214.271	235.167	219.727	251.215
Lamb3	3.60029	2.53882	3.84692	3.18642	3.32513	2.55868	3.11083	3.03547	3.01607	2.29857	2.29422	2.18088	2.4059
Lamc1	131.21	101.661	179.692	177.9	211.337	163.478	163.297	231.729	243.65	188.624	288.574	228.664	286.649
Lcp1	4.89451	10.0202	16.9821	12.6172	16.2053	31.3865	41.098	34.9187	54.1963	22.8042	33.8976	26.7444	37.1664
Lemd3	16.0483	13.0722	19.3358	17.1141	19.2437	15.3734	14.4588	16.426	15.2666	13.2672	14.9569	13.8396	13.935
Lgals1	176.744	184.146	137.755	148.528	119.896	199.108	271.19	213.71	232.517	672.391	550.702	576.539	559.324
Lgals3	3.64735	7.23834	10.3766	4.77963	6.44006	70.7688	79.8738	62.6255	83.6868	452.535	373.282	390.311	374.128
Lingo1	0.682408	0.405131	0.556791	0.282666	0.458639	0.490414	0.481959	0.753486	0.242031	10.2629	9.94162	6.47704	8.58426
Lox	10.2361	15.503	26.5235	25.1573	35.9459	28.6146	39.8055	42.6904	39.451	24.4777	34.4311	36.501	44.5381
Loxl2	13.6717	16.9885	21.0821	23.3842	25.1105	27.3139	24.317	31.1513	34.7035	35.0229	46.9159	34.3857	48.4645
Loxl3	4.02385	8.56177	6.52964	7.70907	8.14085	8.87009	9.55156	10.6134	12.2691	6.61342	8.21651	8.54314	11.0094
Loxl4	1.15303	1.99865	2.88519	3.05793	4.77749	1.70579	2.51933	3.10006	3.18363	1.53238	4.65958	2.7056	4.33063
Lrrc3b	0.964783	1.21539	1.18951	0.719513	0.974608	1.08744	1.13918	0.925712	1.07983	1.43156	1.8496	1.82013	1.48204
Lrrn2	0.941252	0.837271	1.21482	0.796604	0.764399	1.4286	1.73067	1.35628	1.76869	3.50834	6.029	3.32871	5.19675
Ltbp3	58.8753	64.2268	72.0791	57.5868	61.8972	65.4383	69.0954	74.5521	60.9917	102.165	100.679	91.1049	111.172
Lum	28.6376	46.8331	60.8167	53.7579	53.7372	93.6477	128.486	118.556	129.561	239.454	293.216	245.931	233.777
Megf9	10.5656	8.88587	8.4784	7.32362	10.5869	6.7805	6.98841	7.53486	9.19717	6.43195	8.14537	8.67432	9.0077
Mfap4	8.07123	10.8305	13.5148	18.4761	15.5937	12.1964	15.7075	22.0879	20.945	15.2028	16.3797	21.2349	26.4264
Mia3	111.327	100.121	109.46	115.045	114.239	93.0294	76.6972	94.8532	88.4529	93.354	92.5336	95.3355	96.1784
Mkx	1.1295	1.32343	2.17655	2.67248	3.24869	1.38595	1.68686	2.94936	1.95486	1.99612	3.30795	3.00076	3.02181
Mmp11	2.84729	4.86157	4.45433	3.41769	4.20419	5.18133	5.71779	5.31746	5.62256	6.55293	6.42026	6.26387	7.21771
Mmp12	0.0235313	0.378122	0.455556	0.179878	0.22932	21.0025	13.0129	7.7932	17.1097	1.08879	1.8496	2.0333	2.61762
Mmp13	0.0941252	0.891288	0.37963	0.0256969	1.79634	1.85504	2.34407	1.3778	2.27136	0.403257	4.42838	7.10015	0.750642
Mmp14	7.62414	10.0472	16.1469	14.3646	18.078	28.444	31.5683	43.6376	47.3449	50.4676	78.377	50.4225	70.2716
Mmp15	25.3667	20.5536	25.5364	19.2727	21.4414	30.0645	22.2797	30.5485	28.6527	36.2528	43.6613	34.4677	36.7045
Mmp16	0.376501	0.21607	0.37963	0.308363	0.687959	0.852894	0.372423	1.01182	0.949505	1.37107	2.95225	1.55777	2.27117
Mmp17	1.08244	1.05334	1.56914	1.13066	1.20393	0.810249	0.766753	1.05488	1.07983	0.967817	1.03151	1.14783	1.30881
Mmp19	2.68257	3.05199	4.98581	2.82666	4.64372	9.57373	11.2165	9.79532	15.099	11.0492	13.5163	12.3474	16.3409
Mmp2	47.0391	72.1403	93.4143	96.8517	103.652	109.085	122.199	167.403	181.002	173.199	254.783	185.293	233.584
Mmp23	1.36482	3.94328	3.61914	2.54399	2.75184	2.7719	2.58505	3.76743	3.03469	3.48817	3.45022	3.21392	4.04192
Mmp28	2.58844	5.15867	5.2642	5.60193	5.06414	2.7719	2.60696	3.93966	4.52411	3.22606	3.64585	2.80398	4.42686
Mmp3	0.329438	1.18838	1.41729	0.770907	1.35681	7.80398	24.2294	9.94602	10.7797	6.63358	6.45583	7.73965	8.64201
Mmp9	1.62366	2.88993	2.9105	3.44339	5.23613	0.895538	0.613403	1.01182	1.61974	0.746026	2.73884	2.42684	2.15569
Mpv17	14.1894	17.1235	14.2741	12.6943	12.0011	17.4843	18.7964	14.51	16.5884	15.5859	14.5834	15.4793	16.0137
Mpzl3	2.87082	2.02566	1.87284	2.03006	1.93011	2.55868	2.10309	1.87295	2.79266	7.72238	7.7719	9.18264	8.91147
Myf5	1.85897	1.35044	1.56914	1.20775	1.60524	2.79323	3.26418	2.58338	2.49478	1.29042	1.22714	1.19702	1.28956
Myh11	86.8305	93.1531	92.6803	110.522	104.493	48.6576	54.5052	56.3392	69.891	64.501	68.3998	71.9362	77.7011
Myo1e	14.9894	13.3693	15.0333	16.0863	16.683	18.188	19.3003	17.3948	20.5168	14.6181	19.6165	17.1519	19.0163
Nav2	21.8606	11.5867	25.3846	19.3241	16.4537	24.7766	30.3853	35.6722	29.1926	62.2024	67.1193	60.9334	66.6339
Ndnf	0.282376	0.486157	0.632717	0.693817	0.611519	0.831571	0.679124	1.24863	0.819181	0.967817	0.76474	0.819879	1.11634
Nepn	0.823595	1.13437	0.809877	0.770907	0.573299	0.916861	1.35825	0.796543	0.930887	0.725863	1.36942	1.16423	0.808384
Nf1	30.3554	22.4983	28.1939	27.2644	28.3019	32.0262	33.1676	36.6625	35.6344	33.7526	36.5475	31.8605	34.8182
Nfkb2	12.5186	11.4517	11.3636	10.6899	11.1793	16.9299	16.1237	19.2247	16.6815	56.5367	56.573	50.6193	54.027
Nid1	109.538	102.12	161.95	172.298	212.044	133.84	146.121	210.029	245.922	145.858	260.936	165.829	244.767
Notch1	18.7544	22.5253	30.5476	30.6564	32.8883	28.0176	24.799	34.3159	36.5839	20.062	30.7319	26.1213	32.0659
Noxo1	1.05891	0.972314	0.658025	0.565332	0.840839	0.767604	0.810568	0.94724	1.02398	1.27026	0.907018	0.787083	1.53978
Nphp3	3.36498	4.48345	3.69507	3.49478	3.93665	4.15786	4.18428	5.01607	4.20761	4.31485	4.26832	4.29616	4.11891
Npnt	15.6483	6.45509	8.1747	5.88459	6.84137	23.9876	19.7822	25.5109	26.7351	13.1865	13.4452	21.9236	17.4957
Ntn4	12.1186	12.8291	14.2741	14.0305	16.6066	17.4417	17.6791	16.3614	18.2826	13.6503	18.994	17.1191	16.9761
Olfml2a	10.5656	11.3707	15.6154	16.7287	19.1291	13.6037	13.1224	20.3011	19.2321	24.1551	36.9565	19.7591	29.5637
Olfml2b	6.70642	9.291	12.0469	10.9983	15.2306	16.5461	18.884	26.5873	26.5117	13.5696	20.3456	16.7911	21.0757
P3h1	11.648	12.505	15.008	13.5937	15.3071	19.1048	19.6727	20.3657	19.2694	30.9903	32.866	30.4995	31.1998
P3h4	5.20042	4.86157	7.08643	4.75393	5.23613	5.07472	5.54253	5.2744	6.66515	5.58511	7.48734	7.01816	7.2947
P4ha1	40.5209	35.7866	44.2395	47.308	41.9082	45.31	45.3042	44.7571	47.5683	40.7895	44.1949	49.3731	46.9632
Pdgfra	30.8025	31.06	40.9747	47.6164	62.9673	43.5615	50.1676	72.6361	82.2718	58.6538	102.866	74.8057	104.031
Pdpn	3.90619	5.91491	6.65618	5.7818	6.5165	9.55241	21.1186	10.0321	8.48969	14.5173	17.6779	16.6599	16.7066
Phldb1	53.0866	60.2295	61.4494	55.788	61.0755	63.4126	59.741	69.3638	59.8002	134.95	128.014	121.309	133.229
Phldb2	16.0954	17.7988	15.8432	18.733	17.8487	14.9683	16.0142	15.3065	18.264	15.4851	16.6287	15.6433	14.2622
Plod1	42.0269	44.5104	51.9081	48.0018	47.5838	51.8559	52.2707	55.026	60.7869	63.7146	73.8775	68.0007	76.5077
Plod2	3.29438	5.13166	6.45371	6.11586	6.22985	8.76348	10.0116	9.06336	10.5004	8.1458	10.0128	10.0189	9.50813
Plod3	18.2838	18.609	20.3735	21.0715	20.7534	20.64	22.3892	23.3796	21.9503	22.6429	28.3132	27.7775	29.7562
Pmp22	113.374	89.777	47.9093	54.7858	63.9037	42.2822	51.022	50.1607	49.3743	51.012	66.2834	66.9349	56.2404
Pomt1	13.3187	12.0729	13.1605	14.9813	13.2432	13.1132	13.1005	15.1343	14.9314	12.8236	13.4452	14.7906	12.7802
Postn	26.4021	28.6563	44.2142	24.8489	39.9589	76.5259	126.208	120.041	192.042	130.292	187.308	135.936	173.687
Prdx4	4.51801	6.50911	5.03642	4.65114	6.01964	6.80183	10.7126	9.04184	9.84879	8.50873	7.80746	9.77295	8.50727
Ptger4	2.14135	3.56515	3.23951	2.85236	2.6754	2.28149	2.38789	2.56185	3.83526	4.33501	4.9797	2.96796	4.13815
Ptk2	38.1442	32.7346	34.3692	37.132	34.8566	32.5379	30.232	32.2062	31.3523	26.2319	29.9138	28.7777	31.7579
Ptn	1.9531	3.99729	2.27778	3.52048	3.68822	3.83802	5.36727	6.50151	5.38053	10.646	9.46144	8.16599	6.17836
Ptx3	6.32992	6.53611	5.69445	6.96386	5.77121	9.10464	12.75	8.58974	6.34865	6.23032	5.35318	5.4112	5.36998
Pxdn	27.1316	34.7062	44.7204	47.5136	42.577	48.2951	51.482	62.0657	73.4098	42.6243	64.007	47.5858	61.6874
Qsox1	21.1076	17.7717	22.7778	17.8594	19.1673	35.9281	37.7243	42.6258	37.3658	51.9597	58.0313	53.3905	54.9701
Ramp2	16.4719	25.7393	15.5648	19.2727	18.3647	18.9769	20.8995	18.8802	24.6127	14.9608	16.6109	19.2999	20.3058
Rb1	23.6254	23.4436	26.3463	24.8746	28.1108	31.0453	31.4807	32.2707	36.5094	53.6735	45.3153	38.1735	47.4637
Reck	4.09445	5.29371	8.42779	7.04095	11.5424	4.22182	4.77578	6.37234	6.75824	6.29081	11.4	7.55928	8.77674
Rgcc	26.0727	34.6792	21.158	26.031	22.4924	30.6189	29.8815	22.9921	27.4239	40.3862	43.2879	54.358	50.6395
Ric8a	19.2251	20.5807	20.5506	20.1721	17.6576	23.4333	28.567	25.4033	28.4665	31.3532	28.989	29.4336	32.7588
S100a10	16.0954	30.6279	23.0056	20.2749	20.7725	36.2693	49.9923	34.0361	35.653	84.3614	70.0715	89.0224	82.4936
S100a13	8.73011	13.9905	9.03519	8.3515	8.56127	15.6506	18.665	12.96	15.3224	56.9198	42.5765	49.5207	41.574
Scara3	8.58892	14.7468	17.463	14.4417	22.4924	11.6207	14.1083	17.8038	18.9342	14.6382	22.462	15.0366	18.7853
Scx	5.12982	5.83389	5.8463	4.75393	4.4144	7.07902	8.45619	7.42722	5.455	6.10935	8.41214	11.9702	9.85458
Sema5a	7.81239	7.56245	9.08581	8.55707	12.6317	10.7891	10.3183	13.003	15.6017	11.3114	21.1637	13.528	16.6104
Serac1	17.4602	11.0736	18.8043	17.5253	17.4856	12.6228	12.3995	13.9933	11.3382	11.271	11.0087	11.4291	11.6638
Serpinb1a	2.30607	2.94395	2.96111	3.10933	3.51623	31.685	57.5941	21.6143	20.8333	64.7228	55.2036	76.4783	77.7973
Serpinb6a	392.361	315.867	187.74	220.068	217.51	458.58	540.298	442.533	483.875	946.586	708.559	898.931	767.618
Serpinh1	58.287	81.1342	92.3766	97.3913	89.7213	115.418	132.824	119.137	126.712	136.321	163.921	154.859	165.199
Sfrp2	1.38835	2.75489	2.96111	3.2892	4.05131	1.85504	3.48325	3.59521	5.80874	3.6898	4.69515	3.45989	3.77246
Sh3pxd2b	6.37698	5.8879	10.9587	8.94252	11.2176	19.6805	24.799	28.3096	33.1024	31.7968	46.169	32.3524	42.8251
Smad3	112.08	78.6764	93.6168	117.589	91.747	123.328	146.362	122.56	119.526	69.3804	79.2662	76.2979	63.8816
Smarca4	61.0402	50.5063	65.4482	64.0624	59.3173	59.9158	53.8261	75.2195	68.5505	79.1392	89.528	81.332	90.0578
Smoc1	2.04722	2.61985	2.83457	1.6446	2.84739	1.32199	1.18299	2.60491	1.30324	2.35905	2.93447	2.82038	2.25193
Smoc2	109.303	148.872	165.417	153.076	165.989	134.523	138.366	132.118	154.527	147.471	205.893	166.632	179.307
Smpd3	1.10597	3.94328	2.58148	1.82448	5.59922	1.57785	1.42397	2.71255	3.79802	2.17759	4.32167	1.47578	3.52224
Sox9	2.07075	1.48548	2.07531	2.05575	2.33142	3.90199	8.41238	5.20982	4.46826	8.04498	13.8187	10.7732	12.5684
Spint2	2.30607	2.59284	1.97408	1.72169	1.41414	2.1962	1.53351	1.22711	1.56389	2.84296	2.77441	2.75479	2.30967
Spock2	8.25948	11.3707	19.4117	17.9621	27.7859	9.04067	7.44846	15.1128	14.1123	24.4979	35.0891	29.8272	35.03
Spock3	0.517688	0.351114	0.430247	0.642423	0.687959	1.00215	0.766753	0.925712	0.763328	1.33075	1.77847	1.18063	1.57827
Spon2	1.38835	1.94463	1.06296	1.05357	1.56702	6.54596	5.7616	5.85566	3.68631	37.5029	44.924	26.7608	25.7913
Sulf1	14.4247	15.6651	24.6253	25.5941	30.767	17.1218	20.79	27.9436	32.73	22.6832	38.5571	28.9745	37.1856
Sulf2	10.2596	10.5064	14.7043	12.3088	18.6704	14.8617	15.0941	25.7046	30.2352	15.8883	30.0739	19.8083	30.0449
Tcf15	4.63567	9.69614	6.65618	7.70907	6.91781	9.29654	5.63016	4.5855	4.67305	6.29081	5.74444	4.37815	6.12062
Tfip11	19.0603	14.9358	20.829	20.9173	21.4032	17.9108	15.6856	21.3129	19.0087	19.2959	23.0845	21.366	21.3259
Tgfb1	4.70626	6.56312	7.94692	6.16726	6.80315	15.0109	11.8737	15.8663	18.0964	25.4254	26.6058	23.2518	29.4675
Tgfb2	20.1193	19.8514	22.8537	23.3585	25.9322	23.9663	27.3621	27.3193	20.5912	33.5913	35.1958	29.1877	27.4658
Tgfbi	24.2372	48.2376	56.3624	54.1434	71.5668	45.3313	55.031	63.1637	71.6038	42.8058	57.0532	49.7994	55.6052
Tgfbr1	38.756	28.7103	36.3432	40.2671	40.0354	40.811	43.5078	46.221	47.4566	42.7251	49.886	43.5192	46.944
Thsd4	2.49432	2.26873	2.98642	3.70036	3.72644	2.40942	1.88402	2.66949	3.25811	2.15743	2.70327	1.93491	2.54063
Tlr2	0.941252	1.78258	2.9105	2.03006	2.12121	3.34761	3.22036	3.83202	4.98956	22.4816	22.7644	21.366	20.2866
Tmem38b	67.3936	49.9932	43.8093	49.0297	47.7176	57.8262	61.2307	47.8571	49.9514	61.2749	55.0969	54.5055	54.5082
Tnfrsf11b	0.517688	0.162052	0.430247	0.488241	0.439529	0.746282	0.657217	0.71043	0.57715	1.4114	1.76068	0.951059	0.885372
Tnfrsf1a	20.4958	23.0655	30.2439	27.0845	26.8686	37.5273	43.1792	33.261	33.4189	39.2773	45.8488	40.7644	47.5984
Tnfrsf1b	4.35329	6.07697	10.0222	8.81404	11.3513	16.2476	18.9498	23.7456	27.1819	12.2389	15.6149	12.5277	17.13
Tnxb	114.103	146.792	183.311	145.059	225.555	98.9996	102.351	177.005	167.467	84.9865	159.635	113.471	162.928
Tril	4.00032	5.8879	6.90927	7.65768	7.07069	7.01505	6.81315	7.62098	8.9179	12.2993	14.3522	8.96947	13.2613
Vhl	8.14183	8.53476	7.46606	9.09671	7.12802	9.10464	9.683	8.89114	9.02961	10.6057	11.0621	9.74016	8.58426
Vipas39	13.8835	15.8541	14.0716	14.4931	14.9058	14.5205	17.4382	17.5455	16.3091	19.5983	18.6739	16.8239	19.2472
Vit	4.35329	6.21201	6.93457	7.60629	11.0456	2.75058	3.59279	5.68344	4.11452	5.16169	8.85676	6.91978	8.50727
Vps33b	5.12982	5.64483	4.25186	5.0109	5.04503	5.94893	6.9665	6.114	5.52947	8.32726	6.98937	7.11655	7.79513
Vtn	17.4367	25.0371	18.2982	23.7439	20.4286	19.9577	19.4536	16.9427	22.695	16.957	19.5098	17.3158	18.4388
Vwa1	20.4016	19.8784	14.1982	15.598	14.3898	17.5056	15.1379	16.5982	14.7825	20.8282	27.2639	22.4975	19.6899
Vwa5a	28.3081	25.2802	34.6476	33.8942	37.2071	42.9645	52.2707	48.8474	52.0738	74.6026	82.1473	74.363	70.8875
Washc1	19.3663	22.0121	18.9056	18.4247	17.3901	19.1048	17.2629	16.0385	15.2479	21.8162	18.4605	20.1198	20.9795
