# Supplementary material for: Multi-omics analysis of sarcospan overexpression in mdx skeletal muscle reveals compensatory remodeling of cytoskeleton-matrix interactions that promote mechanotransduction pathways
Source: Skelet Muscle. 2023 Jan 6;13:1. doi: 10.1186/s13395-022-00311-x (PMC9817407; doi:10.1186/s13395-022-00311-x)
Supplement: Supplementary file 1 — Additional file 1: Supplementary Figure 1. Enrichment analysis was performed using the Database for Annotation, Visualization and Integrated Discovery platform (DAVID, version 2021) and identified Gene ontology terms, denoted as nodes for both the RNA sequencing (right half of nodes) and mass spectrometry (MS) datasets (left half of nodes). Supplementary Figure 2. Gene expression from RNA sequencing of genes associated with YAP/TAZ signaling (a) or Wnt signaling (b) in WT, mdx, and mdxTG muscle in counts per million (CPM). Supplementary Figure 3. Additional images of indirect immunofluorescence analysis of 12-wk-old mouse quadriceps using an antibody against yes-associated protein 1 (Yap1) showing increased Yap1 signal in mdx and mdxTG tissue showing possible immune cell Yap1 staining in mdx tissue. Supplementary Table 1. Summary of SSPN-Tg murine lines. Supplementary Table 2. RNA_ECM. Supplementary Table 3. RNA_Actin Cytoskeleton. Supplementary Table 4. Ingenuity Pathway Analysis – RNAsequencing WT vs mdx. Supplementary Table 5. Ingenuity Pathway Analysis – RNAsequencing WT vs mdxTG. Supplementary Table 6. Ingenuity Pathway Analysis – RNAsequencing mdx vs mdxTG. [file 13395_2022_311_MOESM1_ESM.zip › SupplementaryTable 3_RNA_Actin Cytoskeleton.xlsx]

## Sheet: Sheet1
	WT					mdx				mdx:SSPN-tg (line 28)
gene	WT-729	WT-730	WT-731	WT-732	WT-733	mdx-919	mdx-920	mdx-921	mdx-923	mdx-sspn-tg-916	mdx-sspn-tg-917	mdx-sspn-tg-918	mdx-sspn-tg-922
Abcb4	240.419	218.933	231.017	249.337	234.842	137.764	137.336	156.424	134.867	119.747	107.739	117.538	124.125
Abi2	9.71842	9.04793	8.98458	8.73695	8.52305	10.9597	9.0915	11.044	11.4313	26.0706	20.6658	20.8905	19.2472
Abl1	72.5235	57.7447	67.9791	67.0946	77.4718	57.7196	49.116	60.1067	57.473	51.1935	57.4622	45.9132	57.1258
Abl2	36.2617	27.792	43.5056	43.2479	42.5961	34.7341	34.1315	43.4223	40.0468	31.4944	39.2507	38.2063	40.1497
Ablim1	105.279	77.8392	72.7624	84.1317	89.6258	50.1715	53.4756	55.1337	68.4016	64.5212	78.8038	62.7043	90.8662
Ablim2	61.9344	50.5604	53.8568	46.9996	51.1574	67.3573	82.5465	68.6318	57.6219	77.7682	81.8983	82.3978	79.5295
Ablim3	33.2968	49.9932	49.0988	56.4561	48.9788	39.0625	41.5361	40.516	51.776	28.0062	28.5622	31.6965	35.7036
Abra	146.435	113.95	125.582	149.428	159.377	90.5347	68.8545	71.3229	79.5909	107.186	117.308	113.668	104.974
Acaca	20.7546	15.6651	17.7414	17.6795	19.9508	16.9513	17.241	23.1213	22.7323	18.1869	24.7029	25.7278	21.7301
Ackr2	1.29422	1.59352	1.82222	1.36194	2.35053	0.831571	1.48969	1.74378	1.65698	0.786352	1.92074	1.63976	1.82849
Acta1	30191.6	27126.4	25429.5	24864.8	21466.9	21749.4	18664.6	26624.8	20205.5	23043.8	23042.8	24807.8	26241.1
Acta2	71.794	99.014	64.3346	80.5084	72.3886	60.6834	86.6869	83.2495	92.1392	67.6867	59.9876	73.6251	74.2366
Actb	205.593	270.519	199.761	228.214	216.936	335.123	397.288	309.511	334.17	318.835	304.1	345.202	321.255
Actc1	379.866	258.041	177.338	157.111	99.7923	288.47	537.604	359.133	476.149	874.685	804.009	744.827	607.443
Actg1	53.7455	65.5232	61.2976	57.0471	59.3747	86.1849	101.562	101.312	79.144	68.5537	84.9573	74.6254	85.2267
Actg2	0.894189	1.51249	0.683334	0.693817	0.859949	0.63967	0.679124	0.667374	0.763328	0.685537	0.53354	0.885469	1.27032
Actn1	13.2246	15.449	17.792	15.4952	19.0717	18.188	19.6289	23.0997	24.9664	17.2997	20.2034	19.8083	23.3469
Actn2	1221.77	734.935	930.549	910.082	991.502	936.179	925.997	1255.44	1041.5	1207.23	1193.24	1358.59	1539.47
Actn3	8856.36	6948.89	6173.44	6887.83	5574.17	4649.04	4415.89	5461.03	4415.11	3426.96	2848.89	3274.84	3255.5
Actn4	48.7333	49.8851	60.513	65.8355	69.9043	55.5447	58.4047	65.5964	74.9923	53.3308	74.2865	60.8842	74.891
Actr10	51.9336	46.5361	44.1636	46.7427	43.9529	46.1415	47.0787	43.5946	44.9805	48.774	46.4713	49.2091	46.1164
Actr1a	93.6075	87.5353	83.1137	89.9906	87.5045	93.136	93.8506	90.3753	85.9581	140.959	126.858	130.115	129.977
Actr1b	149.541	135.017	141.324	131.748	130.005	129.491	117.467	152.807	121.276	217.678	207.013	202.444	223.557
Actr2	44.2859	42.1606	53.6544	51.3681	50.6223	63.1141	67.2771	58.1691	67.3404	69.703	70.7652	67.3612	65.5561
Actr3	39.9091	41.6745	43.5815	40.2671	45.6155	63.0715	70.1032	58.9011	69.4256	75.4696	77.8434	71.4606	71.9461
Actr3b	19.8604	9.93921	7.06112	9.35368	7.79687	5.09604	3.98712	3.46604	4.33793	3.77045	3.61029	5.67356	5.5817
Adam17	22.19	21.9311	30.75	30.3737	26.6393	31.7063	35.5774	36.8778	39.3579	33.0469	36.583	36.419	36.358
Adam8	0.588282	1.80959	2.65741	1.49042	2.80917	11.9832	14.5245	12.3572	20.8146	3.44785	4.80186	4.24697	7.69889
Add1	77.1121	71.4651	85.847	86.5986	88.2307	85.1827	79.9395	97.2643	91.3573	118.558	123.443	118.194	125.184
Add2	0.0941252	0.405131	0.126543	0.128485	0.15288	0.27719	0.350516	0.172225	0.148942	1.75417	2.47207	2.11529	1.92472
Afap1	12.1892	10.5064	11.7938	12.2831	14.9822	12.9213	13.1882	13.0245	14.8942	11.1501	14.37	13.3312	13.8965
Ahnak	401.679	397.217	441.915	471.949	528.257	562.462	648.126	648.235	630.974	832.404	798.122	837.965	883.005
Aif1	0.282376	1.08035	1.26543	0.899392	0.898169	2.36678	4.33763	2.69102	4.65444	2.17759	2.40093	1.95131	2.42515
Aif1l	4.37682	6.21201	7.08643	3.90593	6.36362	10.0641	13.1443	16.7705	16.4209	11.1299	10.6708	9.52699	11.4329
Akap13	91.5838	73.5448	118.267	99.3186	115.176	102.496	90.6302	135.003	126.638	94.9671	124.973	111.094	125.338
Aldoa	18000.5	20391.6	15079.3	17160.6	14050.8	15107.4	13806.1	14582	12398.3	10481.9	8286.55	11192	9448.83
Alg2	18.8486	16.3133	17.3364	20.3006	19.282	21.7914	20.9652	18.0406	17.9289	17.0376	19.8121	18.89	17.8229
Amot	134.27	88.3996	130.188	138.044	128.304	137.167	135.387	177.866	141.607	190.337	168.581	176.848	191.683
Ankrd23	33.1085	39.9999	49.5291	38.6225	44.4307	38.3589	32.0065	29.429	25.0036	28.5909	22.0885	27.6299	27.8507
Ankrd26	6.30639	3.91627	6.68149	7.11804	6.99425	6.7805	6.57217	7.53486	8.11734	6.19	5.76223	6.34586	6.21685
Anln	3.10613	2.37677	2.50556	2.36412	3.13403	4.75488	6.17784	6.28623	5.71565	3.34703	3.25459	2.85318	3.11805
Anxa1	19.8369	28.4942	30.7753	25.5684	32.9265	45.3526	54.7243	50.2252	58.1246	164.952	151.65	148.152	152.611
Anxa2	35.5323	56.2862	50.3389	49.8006	56.4126	97.8056	130.107	103.486	115.095	212.214	191.843	216.841	224.211
Apc2	0.988314	1.2424	1.77161	1.31054	1.43325	1.06612	0.832475	1.5285	1.19154	1.37107	1.45834	1.19702	1.57827
Arc	1.5766	2.7819	3.36605	1.97866	1.41414	2.3881	3.0232	3.16464	2.97884	6.69407	11.809	14.643	15.8405
Arhgap21	32.4967	33.4098	41.2025	41.7061	47.4118	31.7276	28.6547	34.3805	33.5864	29.2765	34.7157	30.8766	34.5103
Arhgap32	8.73011	8.45373	8.27593	8.83974	9.51676	8.99803	8.30284	9.45087	10.3142	10.9888	14.5123	9.14985	10.3743
Arhgap35	55.3456	37.2991	53.376	56.7388	59.3173	40.1713	46.0928	50.8926	47.9593	39.8216	51.042	47.7661	52.0445
Arhgap6	6.40051	5.5638	6.07408	6.88677	8.19818	8.18778	6.13403	7.96543	7.89392	16.1505	15.8461	13.2164	14.7434
Arhgef2	34.4969	34.5442	31.5093	33.3546	32.9647	39.5743	44.0336	45.6828	42.0203	52.4033	47.076	44.1259	50.1775
Arpc1a	25.955	31.0871	23.8155	22.4848	23.8492	25.3096	26.6173	25.8553	25.0409	32.0993	29.1491	32.9263	30.5261
Arpc1b	21.1311	33.1397	29.3581	26.7762	29.2574	38.9772	48.5026	42.7119	49.2439	37.3416	45.9556	42.6009	46.7708
Arpc2	65.1582	62.5252	56.7926	61.8268	59.9098	74.5216	77.6173	70.8062	78.511	115.815	109.127	111.438	111.749
Arpc3	34.991	39.6218	29.6364	32.3267	28.321	38.6148	40.9665	32.8951	39.1159	59.2183	47.2716	56.588	47.7524
Arpc4	14.8953	16.9345	18.0451	16.2918	16.9314	18.657	17.1753	15.3281	18.3385	22.2195	23.6002	21.8252	22.1728
Arpc5	14.1188	23.3626	20.1963	19.4012	19.11	29.7233	35.2487	24.3053	32.7858	26.2319	28.1353	26.5969	27.9855
Arpc5l	95.1606	107.657	75.4704	83.001	76.7456	80.3426	78.1869	66.9526	62.4812	89.5231	70.0538	76.7406	73.2357
Asap1	14.9424	14.5307	21.3605	17.2426	21.6325	19.4886	19.9575	23.2074	24.0914	16.9771	23.4224	18.4473	23.982
Auts2	14.8012	11.5867	11.971	12.3088	13.3196	12.0258	13.7139	14.4454	14.466	10.0613	15.5794	13.8068	10.355
Bag3	149.706	129.642	140.741	128.176	137.955	125.994	120.994	119.869	114.406	135.333	158.728	148.923	158.02
Baiap2	3.31791	3.72721	4.93519	4.00872	4.62461	5.92761	7.77707	7.66403	6.73962	9.15394	10.0483	10.4944	11.7408
Baiap2l1	1.01185	0.621201	1.54383	0.565332	0.439529	2.70794	2.80413	3.8966	4.22623	1.20977	1.08486	1.31181	1.53978
Baiap2l2	2.04722	2.88993	2.3284	1.74739	1.66257	1.64182	2.45361	1.93754	1.71283	2.41954	1.90296	2.36125	1.57827
Bcar1	12.8716	12.7481	13.1858	13.7992	14.1414	15.2028	12.3557	15.0482	14.0936	13.2067	17.4112	15.4465	15.5518
Bin2	0.447095	0.64821	0.911112	0.385454	0.401309	1.59918	2.21263	2.88478	3.44428	1.08879	1.76068	0.951059	1.69376
Bin3	5.85929	7.37338	6.07408	4.77963	6.15341	7.20695	7.40465	6.82443	8.15457	9.3354	8.39436	8.23158	9.27716
Bmf	5.08276	6.32004	5.77038	5.73041	6.00053	7.80398	8.25903	10.3981	11.5802	7.62156	9.97719	7.54288	10.586
Cald1	39.6032	44.2943	50.3389	56.2762	62.6043	48.551	55.491	53.4545	65.7206	53.7945	76.2428	63.9669	70.9645
Cap1	20.8252	23.9297	24.3722	28.3694	32.4678	44.7129	47.3854	45.3168	52.9675	40.0434	50.0638	48.1269	46.4243
Cap2	348.193	281.728	331.898	333.623	312.754	269.664	268.429	266.54	270.441	334.22	303.46	300.584	318.022
Capza1	14.26	12.7211	15.5901	17.0371	18.25	23.0494	26.3763	21.0976	27.4798	23.4494	23.8137	24.3996	24.3285
Capza2	356.758	340.931	291.657	301.964	288.503	289.941	299.625	237.241	260.071	245.765	208.792	227.91	201.826
Capzb	269.575	291.073	249.139	249.157	231.727	256.913	250.487	246.799	247.69	227.054	215.568	226.926	216.647
Carmil1	1.43541	1.51249	1.49321	2.00436	2.31231	1.83372	2.01547	2.5188	2.27136	1.9558	3.23681	2.54162	3.63773
Cavin2	65.6288	69.4935	74.6353	89.9906	84.3323	51.8773	49.8171	50.6989	64.2498	50.1652	60.3256	56.8504	49.0997
Ccdc102a	3.88266	5.67183	4.70741	4.1629	5.67566	6.31141	5.58635	5.85566	5.92044	5.60528	5.51324	5.72275	6.25535
Cd2ap	30.3083	37.4611	29.1303	32.4038	35.4108	34.6914	36.6289	34.5312	38.427	34.4382	31.6745	30.2699	30.7763
Cdc42bpa	39.0384	36.3267	45.0241	51.0084	51.1574	44.4358	40.9884	49.0412	52.1669	59.299	68.2042	61.0154	66.3452
Cdc42bpb	39.6738	43.403	49.7821	40.4212	48.9215	46.4827	44.0336	49.1488	50.6216	44.2172	53.7986	46.5691	51.1784
Cdc42ep3	32.0496	32.0594	31.484	33.7914	35.7739	26.3118	22.6521	22.2386	23.8121	20.7274	23.7959	19.5131	17.8807
Cdc42ep4	9.48311	11.9649	11.3636	12.7971	14.428	12.7721	12.2242	11.5606	14.0936	17.8845	21.8929	18.644	20.6138
Cdh2	1.41188	1.32343	1.94877	1.61891	2.17854	2.23885	2.7165	4.95148	4.63582	0.947654	2.84555	2.32846	2.57913
Cenpq	4.70626	2.99797	3.69507	4.31708	3.70733	3.83802	3.43944	3.83202	4.35655	2.68166	3.30795	2.83678	2.59838
Cfl1	32.3085	51.1545	37.9124	40.5754	39.8443	69.3829	81.0787	62.3671	75.0854	68.2916	67.6173	72.674	72.8123
Cfl2	457.119	398.325	318.839	347.371	326.341	409.794	425	346.302	357.386	555.951	435.119	468.446	430.291
Cgnl1	9.88314	13.4504	17.8679	12.8228	19.7024	10.1494	13.2539	16.9857	15.0431	18.6103	21.9463	22.9566	25.5603
Cib2	157.518	152.491	106.929	102.633	91.6705	78.6794	71.0014	62.1088	57.5475	65.5091	55.3814	60.8514	58.3383
Cit	1.1295	2.1607	2.53087	1.6446	1.39503	3.15571	3.43944	3.76743	4.11452	3.38736	3.93041	4.0338	4.23439
Cldn5	6.65936	13.3423	7.13704	7.60629	6.3254	9.6377	10.5155	8.67586	7.29816	11.3517	11.5422	9.70736	7.94911
Clic5	306.589	202.025	287.633	340.356	310.327	302.756	260.455	274.592	266.271	262.218	278.881	305.634	283.396
Cnn2	6.75348	12.1269	9.97161	11.5893	11.5042	12.7934	12.6186	12.7877	14.7453	11.2509	16.3797	15.6269	13.9542
Cnn3	26.0727	30.3038	27.4852	33.663	35.5828	36.4186	44.2526	42.755	51.9994	51.6572	55.8438	50.8981	59.0505
Cobl	48.9686	50.2633	49.1241	43.8903	41.8317	55.5873	48.5903	51.8614	46.7305	51.3346	48.1431	56.3749	51.7173
Coro1a	3.03554	7.23834	7.54198	5.7818	7.31912	12.9427	15.3351	13.7996	16.0671	10.7065	13.9076	11.1831	13.8195
Coro1b	17.4367	27.1168	23.5118	21.2513	21.2312	25.5015	28.6547	29.8811	30.9799	26.5343	26.019	26.81	29.6985
Coro1c	13.9305	18.9601	21.1074	18.2191	21.0783	28.3161	30.8016	29.5582	34.2194	21.7557	28.5266	25.5966	27.6775
Coro2b	5.52985	8.99391	7.94692	7.22083	7.89242	9.06199	9.44202	10.9578	10.4632	8.50873	10.3329	10.1501	12.1642
Cotl1	6.30639	11.3167	9.84507	7.65768	9.61231	25.5868	27.0773	21.9803	30.7565	19.0136	22.8177	19.1852	27.0616
Crk	65.9347	61.4989	65.4482	70.0755	81.3894	77.0589	75.3171	73.5833	70.1517	70.8926	71.352	74.9533	71.9846
Crocc	5.05923	4.51046	5.31482	4.34278	4.01309	4.69091	4.57861	4.97301	4.35655	6.97635	5.78001	5.77195	5.10052
Cryab	642.498	511.032	389.753	430.963	371.784	618.284	636.055	467.549	405.159	1533.45	1264.93	1517.51	1386.57
Csrp1	30.6142	47.5084	35.0272	33.8942	38.239	38.6148	41.0104	35.8014	37.2913	54.4397	54.5633	57.7031	60.5133
Ctnna1	59.2283	58.717	73.8001	73.5189	73.516	84.2872	88.2643	98.2977	105.023	96.4994	105.552	102.731	107.707
Cttn	25.202	27.0087	27.4093	28.7805	29.4867	35.3738	39.8055	39.741	37.4403	80.2683	75.7982	78.9543	82.4166
Cttnbp2	1.83544	2.83592	1.82222	2.44121	2.8665	1.68446	1.66495	1.85142	1.58251	1.71384	2.32979	1.88572	1.42429
Cttnbp2nl	9.83608	9.99323	11.8445	13.1054	16.4346	14.0941	13.8892	17.2225	22.1179	12.4808	20.9148	18.2341	17.8807
Cyba	4.5886	10.4524	7.33951	5.62762	6.74582	14.3286	17.5258	13.4336	17.8917	11.8356	13.1429	11.9046	14.7241
Daam1	18.3779	16.0972	23.5118	23.3071	26.6393	25.864	26.7487	27.9866	26.4744	18.8119	24.6317	23.4321	23.0774
Dapk1	5.22395	7.96758	9.49075	8.96822	11.7335	10.6185	12.4433	17.1364	18.506	16.0698	19.7588	14.7578	19.6899
Dapk3	14.0482	15.314	13.1858	13.1825	13.8738	13.7316	11.8518	13.0891	11.5989	20.4048	18.3893	19.0048	19.3627
Dbn1	5.81223	7.77852	8.40248	7.63198	9.09635	9.16861	12.1804	13.778	12.4553	12.5211	15.6505	13.692	19.1125
Dbnl	9.41252	12.9372	12.0469	9.48216	11.4278	15.9918	16.7152	16.2107	17.0911	21.8969	25.1653	22.727	26.1185
Dcdc2b	2.82376	3.99729	3.39136	2.67248	2.82828	2.75058	3.06701	2.26046	1.86177	2.58085	1.52948	2.27926	1.82849
Dctn1	147.565	132.559	169.29	150.121	140.554	130.578	111.07	165.315	140.024	131.22	133.918	136.903	148.877
Dctn2	98.3137	104.659	94.7303	96.4919	89.2053	103.115	97.9254	95.8004	93.6659	130.575	125.969	115.209	128.533
Dctn3	18.6133	20.2836	16.9821	16.6773	15.2306	16.5675	14.5026	14.3162	14.8383	20.546	16.8776	21.0053	19.8824
Dctn4	41.6504	34.9763	39.6334	40.9866	42.4624	41.0455	44.2745	42.6473	40.8846	43.9752	44.1237	48.1433	45.4812
Dctn5	16.166	19.6354	16.5012	16.2148	15.7657	19.8085	23.134	17.6962	20.6098	22.9857	20.6836	23.5305	22.2113
Dctn6	30.9201	36.2727	26.321	28.7805	25.3971	27.3566	30.9987	23.6164	25.1898	26.373	24.2761	25.449	24.8867
Ddr2	38.1207	48.3726	51.5284	52.5759	69.866	55.9285	75.6676	69.7728	77.0402	78.8368	94.81	73.9039	81.358
Ddx58	6.47111	8.9669	9.51606	8.71125	8.52305	10.5119	10.6907	8.74044	11.6547	12.501	11.809	10.97	13.5308
Dennd2a	4.11798	5.48277	6.09939	5.70471	7.96886	7.10034	7.51418	7.53486	8.88066	11.513	14.6723	9.65817	11.4906
Dhx9	44.2153	34.9493	52.2118	47.8476	54.7692	53.6683	56.3454	60.8386	64.6594	48.3304	59.7031	57.6211	62.284
Dlc1	24.5667	28.1161	32.5723	34.8964	47.4501	26.4397	22.3235	28.3741	35.895	24.5987	38.1837	30.1879	33.3362
Dmtn	1.83544	2.32275	1.7463	1.77309	2.42697	1.19405	2.21263	1.44239	1.88039	2.41954	2.64991	2.49243	2.36741
Dnaja3	116.456	102.795	117.787	117.64	105.927	99.6819	90.3016	94.5518	93.9265	74.0179	74.9979	81.8403	74.3135
Dpysl3	11.7186	15.6651	17.463	17.7052	20.9445	22.4737	29.75	27.1686	28.1686	24.8205	34.2355	29.696	35.3764
Dst	1025.33	580.094	1054.66	1069.48	1036.85	684.618	631.651	1076.69	894.862	575.71	696.892	682.401	735.494
Dstn	35.3205	47.8865	32.7747	38.1342	38.0671	35.0966	42.2153	34.9187	44.3661	35.4463	33.5774	38.9114	35.7036
Dusp22	35.4617	44.9695	49.8581	45.0724	39.9398	52.6875	51.3287	47.9433	45.5576	49.0159	45.3153	48.6352	50.2353
Dynll2	259.55	249.642	246.304	221.687	215.981	193.713	152.08	184.798	159.777	171.868	151.347	162.664	173.321
Dyrk1a	115.068	88.3456	102.728	103.713	106.729	88.7862	83.2037	90.2461	86.2002	70.4087	67.973	70.5915	72.3503
Eef1a1	330.544	454.557	432.272	439.726	487.973	557.558	757.487	774.756	863.603	998.606	1057.81	1022.19	1076.79
Ehbp1	17.3896	14.0175	15.9698	15.9064	17.5047	15.0322	12.7719	16.3399	14.7266	14.0737	15.2415	14.807	15.8212
Ehbp1l1	608.355	439.594	537.759	542.385	481.304	507.834	445.155	560.271	475.925	507.479	482.053	503.176	517.558
Enah	45.2742	38.0013	47.7575	44.5327	44.0294	68.7645	71.2204	70.5909	68.8857	82.4056	85.8643	73.002	81.358
Epb41	139.564	116.597	148.233	162.122	156.95	115.716	105.812	130.116	125.893	73.413	77.3633	77.2162	84.5338
Epb41l2	39.8385	48.7508	49.0988	54.4774	66.9613	43.6895	43.5078	54.0357	64.5291	59.8837	74.6066	60.6546	64.8054
Ezr	2.28254	3.53814	5.03642	4.1886	5.00681	7.76133	9.92398	10.2689	10.9845	9.59752	11.809	11.2979	11.3366
Fam107a	7.38883	5.75286	5.18828	5.19078	6.63116	2.26017	3.46134	5.18829	7.78222	1.06863	2.63213	3.3451	3.94568
Fblim1	2.18841	2.37677	3.61914	2.4669	2.69451	2.23885	2.125	1.61461	2.12242	3.00427	3.32573	4.85368	4.63858
Fer	11.295	7.94057	11.1105	11.1011	10.9691	9.65902	10.165	11.5822	10.9845	13.6099	16.7176	15.4629	16.4179
Fermt2	293.553	235.327	233.346	257.046	240.251	230.494	207.878	204.367	207.606	189.007	185.085	199.755	197.246
Fermt3	1.34128	3.13301	2.85988	2.38981	3.05759	5.79968	8.10568	9.21406	10.7424	3.48817	5.38875	5.47679	6.5633
Fgr	0.164719	0.86428	1.18951	0.462544	0.917278	2.72926	3.59279	3.96119	4.28208	1.39124	1.95631	1.55777	2.73311
Fhl3	193.121	200.432	162.558	154.721	155.46	135.013	111.245	133.453	115.3	83.5952	93.3694	97.418	109.709
Fhod3	72.8529	56.0701	86.1001	81.2279	81.0645	53.0926	50.8686	73.1743	63.412	58.1295	69.2712	64.59	66.0757
Filip1	125.822	56.7724	112.446	103.867	122.552	69.5321	63.5967	98.513	93.0143	61.9806	75.1757	73.0512	78.7789
Fkbp15	20.7546	18.3119	22.9297	21.5854	23.3142	20.7466	22.3892	26.5658	27.7032	20.929	26.6414	24.9735	27.5428
Flna	129.869	176.286	150.207	163.895	170.595	166.527	183.495	193.668	209.412	159.75	173.649	179.799	206.003
Flnb	36.4029	39.0816	48.4155	50.6486	55.8584	37.1648	32.6637	43.5946	48.7599	28.7724	42.1852	35.058	39.6493
Flnc	843.973	450.857	834.705	754.975	821.385	711.079	1010.25	1099.9	769.713	1421.34	1661.85	1571.05	1974.88
Flot1	48.6392	54.6657	48.9723	50.2632	44.9658	60.3635	61.7784	53.6482	49.4487	65.1462	58.6894	55.7026	61.6296
Flot2	68.829	77.6501	80.355	75.3433	70.6878	97.6776	79.2166	90.6767	86.8145	87.6278	84.9395	79.9054	90.7699
Flt1	77.1121	86.8601	104.828	126.711	139.656	70.4703	62.0194	61.8289	94.7457	43.3501	71.3165	59.8347	70.5026
Fmn1	0.423563	0.540175	1.1642	1.13066	1.39503	2.40942	3.43944	4.24105	5.11988	2.76231	3.96598	3.44349	4.02267
Fscn1	10.2361	15.2869	15.8938	13.9277	13.6445	19.8511	23.2217	19.7844	22.5089	18.7111	23.4935	18.2341	23.1929
Fscn2	0.588282	1.72856	0.683334	0.847998	0.917278	0.703637	0.547681	0.968768	0.875034	0.100814	0.0711386	0.114783	0.192472
Fyb	0.941252	1.75557	3.23951	2.33842	2.96205	5.35191	7.90851	11.5176	14.6149	10.5049	11.6667	9.62538	13.2036
Fyn	9.6243	15.557	14.9574	12.6429	15.8804	17.6975	16.8467	17.7607	18.655	28.5909	31.6033	28.6466	33.5864
Gabarap	119.045	141.418	96.097	106.771	99.8878	116.932	127.215	99.8692	111.129	154.689	129.223	154.137	142.93
Gas2l1	4.80038	7.04928	8.14939	5.44774	7.14713	9.4458	8.32475	10.721	9.15993	11.1702	13.6586	11.9538	17.4957
Gas2l3	3.76501	2.61985	2.68272	1.61891	2.73273	2.70794	3.89949	3.2077	4.04005	3.44785	3.62807	3.19753	4.09966
Gas7	11.6951	17.7177	20.9556	16.0349	24.0212	18.4651	21.8853	24.0039	29.3043	24.3567	33.2929	21.284	30.4106
Gbp2	7.83592	11.4247	10.579	10.7927	12.1731	7.56943	9.74872	9.23559	22.4158	8.16596	8.96347	10.0353	9.12319
Gck	11.6245	6.83321	4.80865	7.42641	9.84163	2.58	3.89949	4.54245	6.33003	0.887166	1.35163	2.62361	3.02181
Gmfb	38.0736	35.5435	33.1797	37.6717	39.2328	37.6126	40.0683	36.5118	40.2516	42.9066	41.047	43.7651	42.4016
Gmfg	0.847127	2.37677	2.12593	1.31054	1.49058	2.34546	3.04511	1.98059	3.07193	2.31873	2.29422	2.36125	2.4444
Gng12	26.7786	28.2241	34.6223	34.0484	32.0092	29.3822	28.8518	28.1589	33.9774	38.3094	42.861	39.223	43.7489
Gsn	799.358	1064.52	1209.91	1156.41	1659.17	891.764	921.506	1244.16	1336.38	806.837	1357.97	1136.32	1316.38
H1f0	114.15	101.904	94.3254	99.4213	95.397	96.7395	88.9653	92.6142	91.5248	91.5999	93.8674	82.2994	87.3247
Hax1	21.4135	24.4969	18.121	21.6111	18.4602	22.3245	24.8428	18.4927	22.0248	25.8085	22.2486	25.6294	21.0565
Hck	0.705939	0.86428	1.21482	0.693817	1.24215	2.60133	3.59279	4.39175	4.56135	1.69368	2.54321	1.90212	2.61762
Hcls1	2.80022	5.02362	4.65679	4.49696	5.29346	8.401	9.61728	9.81685	12.6787	6.47228	8.32322	8.83829	10.1818
Hdac4	42.074	36.0567	50.9717	38.237	46.0932	36.5038	35.0516	46.953	40.4936	56.5568	67.5995	46.7331	57.1065
Hfe	26.3786	29.3855	24.4229	25.4399	23.0848	29.8086	32.7513	32.1846	31.7991	28.3087	25.9478	26.0557	25.4448
Hip1	44.6624	46.374	46.9476	46.8712	53.2977	65.1611	69.6212	81.8717	77.5057	54.1574	60.5034	56.6864	63.4004
Hip1r	15.3189	12.8021	12.0216	10.176	11.0647	13.4757	10.625	11.4315	12.8835	25.8085	23.1734	23.4321	26.5804
Hnrnpc	80.5241	80.513	68.4093	73.9557	69.0634	76.8884	89.8635	68.6318	78.4366	76.4979	68.8978	78.3804	67.7502
Hspb7	646.522	260.904	341.338	308.825	382.945	484.699	608.561	590.475	407.189	1862.46	1824.92	1668.31	2007.52
Ilk	43.6035	52.1809	45.505	42.8881	44.2587	54.0948	55.8196	53.5836	58.0129	62.646	60.9125	60.4415	67.6348
Inpp5d	4.32976	5.77987	7.18766	7.32362	7.05158	11.3435	13.5606	19.7198	23.5887	8.71036	10.4929	9.69097	14.9358
Ints6	11.4362	9.37203	12.4266	12.5915	14.6382	12.0045	13.9768	12.5509	11.6733	12.2389	11.4889	12.5605	10.74
Iqgap1	42.5681	45.8878	60.513	58.1778	64.649	70.7902	82.3931	87.6627	104.799	61.5572	78.9461	70.0668	85.1882
Itsn1	107.491	91.2625	120.874	117.461	109.825	77.9331	72.6225	86.3711	87.5406	55.7906	64.1848	63.5078	67.5193
Jam3	13.3658	13.6664	10.7309	12.5144	10.3385	9.95753	12.1147	11.0224	12.567	12.0372	11.4177	12.5113	11.5483
Jup	77.6768	79.8108	92.3766	95.7467	94.1739	90.5347	79.589	91.0427	85.9023	97.9713	123.977	99.4185	131.536
Kansl2	37.8148	35.9216	36.7482	35.95	36.7867	33.2628	32.5761	31.4742	29.9373	29.1958	26.9971	29.1549	26.5612
Kat2b	123.775	107.306	120.241	118.206	113.8	100.919	94.6174	91.7962	93.4797	97.7697	81.6671	88.6453	83.9179
Keap1	76.0061	76.1106	76.3309	70.9749	71.2229	63.1354	54.2642	64.2401	54.4197	52.5646	53.6741	54.8335	53.9115
Klhl2	7.34176	6.23902	6.27655	6.91247	7.05158	7.31356	7.31702	8.69738	9.5509	13.0857	11.0443	11.8226	12.5299
Kntc1	0.305907	0.0270087	0.506173	0.0770907	0.13377	0.916861	1.35825	1.05488	1.82454	0.544397	0.515755	0.47553	0.808384
Kptn	12.8951	12.9372	11.3636	10.9212	8.86703	9.18993	10.3183	8.0946	8.24766	7.19814	6.43805	8.28077	7.64115
Lancl2	13.6717	10.9655	10.3259	12.6686	10.9691	11.7273	10.4059	11.2592	10.8914	12.1985	13.2851	11.9538	10.4128
Lasp1	15.8836	26.1445	26.8019	26.031	29.6969	35.3524	35.2487	32.8305	36.3977	27.5021	37.2589	28.7941	33.009
Lcp1	4.89451	10.0202	16.9821	12.6172	16.2053	31.3865	41.098	34.9187	54.1963	22.8042	33.8976	26.7444	37.1664
Ldb3	2042.56	1767.64	1903.11	1938.06	1818.28	1716.19	1607.84	1872.09	1686.19	1468.04	1538.02	1577.56	1545.94
Lima1	14.9894	21.0668	26.0679	25.5684	29.6205	24.478	26.9678	32.5291	35.8205	26.0907	36.8142	26.4985	33.7019
Limch1	153.777	123.214	162.279	154.644	164.403	151.282	152.014	174.615	152.275	104.907	118.588	123.572	124.972
Llgl1	18.8721	16.9345	19.6901	19.2984	20.505	21.1518	17.723	22.8199	19.7162	25.3447	28.3132	24.3996	27.562
Llgl2	7.38883	6.94124	6.73211	6.50132	6.17252	3.13438	2.58505	3.59521	3.6677	3.10508	3.14788	3.65666	3.11805
Lmod1	8.77717	10.5874	9.44013	10.0218	10.7589	6.80183	4.60052	6.67374	6.46036	4.37534	4.48173	4.7553	5.60094
Lmod2	221.759	101.769	122.671	100.809	130.082	135.482	154.074	143.27	169.999	134.002	160.595	179.16	212.586
Lmod3	147	102.498	128.062	123.474	123.202	146.506	157.053	156.273	153.168	151.726	145.034	167.928	143.912
Lpp	38.2384	29.9797	44.6445	46.5371	46.399	41.1521	46.3995	52.2274	49.7839	38.8538	45.6354	38.9114	42.6711
Lpxn	0.329438	0.891288	0.961729	0.796604	1.29948	2.26017	3.04511	2.88478	5.00817	1.83482	1.7429	1.68895	2.34816
Lurap1	9.69489	8.50775	9.41482	10.0218	7.91153	9.18993	6.68171	7.23347	7.54019	8.73052	8.18094	8.64152	8.25706
Macf1	140.458	118.46	181.716	182.731	177.837	206.933	212.632	277.95	271.67	304.862	348.882	298.009	364.908
Maea	57.4399	55.0978	55.5272	54.0663	46.3226	58.6578	61.0993	62.9915	57.7336	73.3323	70.694	71.6246	69.1745
Map2	2.89435	4.29439	4.70741	5.42205	5.3699	4.60563	5.1482	4.80078	4.18899	8.95231	9.81713	6.96897	9.56587
Map3k1	11.2009	13.2073	14.2994	13.6451	14.6	16.4395	17.1753	16.2753	16.6629	14.1745	15.2592	12.8229	14.7819
Mapk8	44.1918	40.3781	41.0507	44.1216	44.5262	44.9262	50.6276	43.5946	43.3421	45.9108	45.0485	45.5033	41.5163
Marcks	29.2259	56.8534	37.5581	43.2993	44.7938	69.9159	79.5671	63.0776	67.75	83.0911	73.8241	72.4773	64.7284
Mark2	39.1796	35.2194	43.4297	42.1429	42.061	35.2885	33.299	41.8293	36.7142	35.8697	36.4408	36.8453	37.4744
Med28	25.8609	35.0033	22.0945	24.3864	22.0338	24.6486	24.1856	18.9448	19.4183	26.5948	23.1378	25.7442	23.0582
Mical1	6.44757	11.1276	8.22532	8.22301	8.79059	8.82745	11.4794	11.6252	11.5244	15.848	13.214	14.3807	14.8974
Mical2	75.7472	38.8656	66.8402	52.7815	47.9278	30.9174	27.8879	36.9854	34.9269	27.119	26.9082	28.0235	32.0274
Mical3	79.1593	57.8257	74.1797	62.8803	75.8092	66.1632	58.1199	77.3938	58.3108	143.156	139.574	128.426	123.933
Micall1	33.3909	19.9054	28.6494	25.8768	28.3019	27.4632	30.8673	35.9951	31.9294	68.4327	70.7118	57.5227	73.7169
Micall2	1.31775	2.45779	1.61975	1.36194	1.22304	2.45207	2.05928	1.87295	1.97348	2.03645	2.04524	2.19727	2.09795
Mlph	0.588282	0.567183	0.658025	0.770907	0.496859	0.682315	0.657217	0.94724	1.30324	1.81466	1.83182	4.14859	3.19504
Mprip	135.681	139.068	138.514	140.228	138.242	136.122	123.842	136.187	137.715	119.525	125.524	116.472	125.049
Msra	19.2721	21.8501	17.7414	16.703	15.5364	15.5227	15.8827	13.8857	14.8011	16.2311	15.775	14.6266	16.0907
Msrb1	111.68	131.533	95.6668	95.2327	77.0323	130.407	119.723	99.0296	106.419	106.903	89.9548	118.456	91.7515
Mst1r	1.29422	2.59284	1.99938	2.41551	2.57985	1.6205	2.27835	2.08823	2.64372	2.35905	2.16973	2.45964	2.8101
Mtpn	31.1084	28.4672	35.179	32.8663	38.2964	40.9602	45.2823	44.0251	47.587	59.057	66.2123	55.8665	66.1527
Mtss1	22.3783	20.1755	23.0815	19.1185	22.1867	25.2456	21.9511	21.1407	23.1977	19.4975	23.618	20.169	19.1895
Myadm	47.0626	54.0175	58.9439	63.8054	58.8969	87.5708	74.9228	78.3841	80.6707	75.7317	82.6275	75.97	86.9975
Mybpc2	6454.33	4402.42	4777.9	4742.44	4070.88	3519.66	3016.19	4022.15	3660.79	2780.46	2266.49	2935.71	2692.65
Mybph	97.9137	20.7157	41.5315	28.6007	26.5437	51.3229	67.6934	79.0084	87.8199	205.822	176.104	107.847	172.84
Myh1	4797.65	8710.88	14354.3	15362	12121.6	13783	12051.6	18267	14019.1	16707.2	13454.7	17211.5	21112.9
Myh10	42.521	19.4463	32.1167	29.1403	35.3343	23.4972	26.683	31.5818	32.6928	39.3982	48.4632	41.0431	50.7934
Myh11	86.8305	93.1531	92.6803	110.522	104.493	48.6576	54.5052	56.3392	69.891	64.501	68.3998	71.9362	77.7011
Myh14	68.3113	50.1282	65.0939	52.2675	46.055	33.3268	24.7333	44.714	28.3734	57.2222	52.4647	56.3585	68.6549
Myh2	4222.5	889.776	1016.7	1125.22	1519.22	368.45	407.628	545.395	556.149	643.82	1075.81	1572.97	1353.04
Myh3	5.81223	3.24105	37.7099	2.95514	2.90472	69.3189	121.541	234.506	259.103	29.1152	25.6455	33.5658	41.4585
Myh4	70988.4	39619.5	47693	55283.1	48895	27614.7	28428.3	40288.7	33930	19764.9	16348.5	20023.3	16383.7
Myh6	6.51817	6.91424	6.1247	6.52702	5.73299	1.66314	3.19846	2.60491	1.61974	3.81078	4.21496	3.90262	3.11805
Myh7	2512.08	63.5245	72.2562	12.0519	37.4746	16.0984	4.57861	28.4603	16.9049	11.2106	65.2341	26.4657	64.6129
Myh7b	26.2609	8.61579	5.82099	5.75611	6.42095	2.43075	3.50516	4.02577	1.76869	3.60915	3.1301	2.80398	3.04106
Myh8	3.97679	3.78122	10.4272	3.39199	4.52906	43.7961	123.82	102.883	131.739	49.3385	35.9606	47.0774	57.068
Myh9	86.1481	79.4057	118.596	125.966	125.629	114.138	126.931	157.263	173.443	124.002	170.662	150.3	189.855
Myl1	10898.6	12511.5	8446.26	8755.99	7147.82	8979.48	8306.17	7237.54	7230.13	7754.41	6531.91	7818.58	7177.93
Myl12a	263.88	178.636	164.937	169.137	162.683	179.662	187.855	186.692	175.714	268.368	243.845	240.06	275.332
Myl12b	16.8484	25.6313	18.0957	21.2	19.4157	18.3372	20.9652	17.5024	23.5514	19.3563	21.7151	20.4478	20.9602
Myl2	834.114	65.7663	25.0556	12.5915	19.7979	10.8531	3.15464	7.85779	5.47362	5.08104	25.8411	20.4478	23.1352
Myl3	733.8	49.507	67.1186	51.805	42.4815	13.7742	14.634	18.9233	10.3515	3.18573	7.36285	3.64026	8.33405
Myl4	7.2947	11.6138	13.3124	7.04095	6.7076	42.2396	111.092	72.2701	80.3356	34.66	27.0505	30.9258	33.4132
Myl6	109.985	159.325	95.5402	108.415	104.684	133.243	137.994	111.107	112.079	112.206	98.8471	124.638	111.441
Myl6b	11.7656	6.56312	4.90988	4.54835	4.20419	7.54811	11.7861	10.5488	10.4259	6.16984	7.185	7.16574	6.73653
Myl9	50.357	71.9513	42.9235	55.0685	46.7621	31.5571	39.8493	32.0339	37.5148	38.8337	34.6089	39.9937	37.2241
Mylk	32.4497	44.6995	39.9877	48.6699	49.9152	27.0154	27.3183	30.161	36.528	26.8973	30.3406	32.0409	35.2224
Mylpf	8529.55	11055.9	7222.13	7647.09	6406.83	8690.22	9272.92	7973.63	7958.06	9232.92	7283.56	9198.58	7554.61
Myo10	70.5233	52.9101	87.8211	82.744	77.2425	95.8439	87.4756	108.825	113.754	68.7755	80.5111	79.8726	86.6895
Myo18a	334.191	183.929	256.579	256.429	244.13	215.611	199.465	307.53	238.493	273.55	263.96	287.335	328.223
Myo18b	540.561	370.614	434.069	381.111	395.175	377	344.623	543.091	411.229	521.311	503.039	501.684	591.333
Myo19	7.55355	6.56312	6.17531	6.19296	7.03247	7.27092	8.06186	9.30017	7.2423	7.13765	5.24647	5.88673	5.02353
Myo1b	16.2601	19.4733	19.0068	23.2557	24.3652	22.1966	20.308	20.8823	24.6313	18.1062	21.9996	19.4311	22.3653
Myo1c	54.6161	56.0701	80.684	75.1378	76.5736	84.7989	78.2746	95.9726	91.86	107.347	124.884	119.424	136.713
Myo1d	9.31839	10.3714	13.6161	16.1891	15.8995	8.37968	8.45619	10.9794	10.8914	7.86352	13.2851	9.85494	12.3567
Myo1e	14.9894	13.3693	15.0333	16.0863	16.683	18.188	19.3003	17.3948	20.5168	14.6181	19.6165	17.1519	19.0163
Myo1f	1.17656	3.05199	4.22655	2.64678	3.82199	10.7678	12.5967	14.919	20.2003	5.92788	9.03461	6.44425	9.98931
Myo1g	1.41188	3.53814	4.50494	3.2892	3.21047	7.05769	8.10568	10.3551	10.3142	6.06902	5.2109	5.78834	7.69889
Myo5a	12.9893	13.9905	16.3494	16.8829	20.4094	39.5956	45.5232	55.6288	63.9147	104.282	94.8634	92.7447	96.3324
Myo5b	1.92957	0.810262	1.26543	0.950786	0.974608	0.191901	0.569588	0.71043	0.390973	0.443583	0.426832	0.754288	0.519675
Myo6	19.5545	22.4173	19.1334	22.2278	24.5754	18.3799	20.0232	19.6337	19.3066	17.8643	18.0336	17.1519	16.1484
Myo7a	8.0477	10.6414	10.4525	10.3816	11.122	10.5546	11.808	11.5606	12.4553	10.0209	9.71042	10.5436	13.1844
Myo9a	25.2726	18.2039	23.8408	25.0545	27.8432	28.7425	29.9691	33.2395	32.7486	39.2773	42.612	38.4523	43.2485
Myo9b	20.7546	23.9567	23.3852	23.2557	23.8875	31.6637	33.9343	38.6216	41.8713	33.9946	34.2532	34.5169	39.6878
Myom1	2127.21	1467.3	1633.57	1862.85	1647.34	1539.15	1361.6	1961	1622.74	1142.71	953.951	1189.48	1204.68
Myom2	1625.61	1272.76	1559.17	1721.54	1504.07	1881.97	1610.18	2420.71	1951.59	1842.32	1542.04	1895.85	1868.94
Myom3	157.966	44.5104	54.768	24.1808	49.9343	45.1394	54.0233	65.2734	71.6969	77.1431	104.271	128.639	130.9
Myoz1	2306.61	2470.73	1563.75	1773.81	1606.38	1499.37	1410.56	1279.18	1266.71	1098.33	876.517	1113.44	974.218
Myoz2	294.329	68.9263	41.7087	42.3228	49.9535	31.2799	33.7591	30.1825	23.7562	143.096	128.032	143.298	163.14
Myoz3	68.8526	48.4537	77.2674	77.4762	65.0121	49.7024	44.2526	66.1561	57.6964	49.7216	47.0582	52.2427	53.565
Myrip	1.90603	2.56583	2.96111	3.10933	3.38246	1.15141	2.14691	2.28199	3.63046	1.59287	2.00967	1.70535	2.30967
Myzap	3.03554	3.13301	2.12593	2.36412	2.21676	3.36893	3.9433	3.29381	3.42567	2.48003	2.82776	3.32871	3.40676
Nckap1	79.677	65.3611	69.5735	70.2554	74.8729	66.1206	64.2977	68.6964	71.7714	103.496	106.459	104.305	107.457
Ncoa5	13.7423	15.2869	14.1475	12.72	14.3134	16.8233	14.5902	15.1558	16.7187	17.0175	16.6998	15.9876	16.0137
Ndc1	13.7893	14.8278	17.4124	17.0884	15.5173	13.1985	14.1083	13.0245	14.6149	13.4285	13.0895	13.4788	12.7032
Neb	9926.3	5613.93	9521.63	9901.76	9598.13	7479.49	6914.95	11370.7	9368.23	6056.5	6120.38	6202.58	6879.48
Nf2	128.104	119.217	124.974	127.559	115.271	105.396	88.4614	106.22	96.7564	78.9779	73.0594	87.2187	86.0929
Notch3	35.6734	38.2984	58.1846	55.7366	61.9545	35.3098	33.2771	48.3308	52.2228	31.8372	44.0882	32.2376	44.8268
Nox4	2.58844	4.21336	4.42902	4.75393	5.46545	5.94893	6.30928	7.59945	9.68123	3.93176	5.15755	5.59157	7.06373
Npm3	6.30639	8.31869	6.20062	6.70689	4.96859	7.39885	8.69717	6.56609	7.22369	9.11361	7.39842	7.34611	7.14072
Obscn	3115.9	2645.26	3095.93	2551.5	2736.85	2117.22	1853.53	2937.93	1869.69	1998.62	1857.89	1687.29	1970.65
Ophn1	9.05955	13.5584	8.30124	9.73913	10.5869	12.0898	10.0554	11.3884	13.1069	12.9042	12.5204	10.8224	12.8956
Pak1	28.4493	24.1998	28.1179	19.9922	17.9825	49.5531	50.1676	47.9863	55.2389	54.0566	50.8108	54.03	45.1348
Palld	129.446	86.4009	138.362	99.37	104.226	126.399	114.991	146.865	128.537	100.774	100.839	109.257	103.723
Parva	18.7544	22.2012	24.7519	24.335	31.5697	23.4333	24.9743	26.0706	30.2166	31.8976	41.4027	33.8938	34.645
Parvb	58.3811	64.6859	75.8501	76.4483	76.0386	88.1465	69.6212	87.7489	80.317	72.5258	85.5442	75.3796	82.8593
Parvg	0.329438	0.783253	0.632717	0.616726	0.898169	2.26017	1.53351	1.6792	2.49478	0.725863	1.04929	0.6723	1.3858
Pawr	1.10597	1.13437	1.69568	1.61891	1.81545	0.746282	1.02964	1.18405	1.26601	0.725863	0.995941	1.04944	1.25107
Pdcd6ip	56.0986	47.2923	65.3976	59.437	63.9228	64.4148	58.4485	69.3853	69.016	94.2412	104.787	90.613	103.492
Pdlim1	72.0058	24.2268	25.005	22.0223	21.2312	27.9536	28.4794	25.1449	23.5142	37.14	38.7528	42.7321	44.8845
Pdlim2	2.58844	5.37474	3.36605	3.57187	3.53534	4.26447	4.40336	4.71467	3.85387	5.82707	6.63368	6.29667	7.21771
Pdlim3	397.491	352.086	328.911	379.98	348.929	465.829	455.649	436.871	369.767	697.514	672.758	594.084	662.316
Pdlim4	5.88282	6.59013	6.27655	5.34496	5.86676	9.12596	8.43429	9.55851	9.17855	7.25863	8.07423	6.60822	8.3533
Pdlim5	440.341	349.628	340.958	327.122	365.306	324.867	279.931	299.565	292.28	248.447	272.532	284.727	273.465
Pdlim7	261.174	300.445	214.339	214.698	184.316	240.644	221.263	229.146	186.345	213.061	184.213	205.544	212.162
Pdxp	0.91772	1.62052	1.31605	0.385454	0.840839	0.682315	0.920104	1.09794	0.484061	0.362931	0.462401	0.278759	0.288708
Peak1	26.2139	22.6603	32.3192	34.1769	36.3472	34.9047	33.2771	41.614	44.2544	43.0477	54.8657	45.0605	51.2939
Pgm1	3.95326	4.29439	4.15062	4.52266	4.29974	4.94678	4.88531	4.65009	4.54273	3.85111	4.57066	4.29616	4.77331
Pgm5	19.3898	16.4483	25.7642	22.1507	24.4608	30.7895	29.9253	43.7022	39.1904	71.1547	92.3735	84.0048	82.6476
Pkd2	31.979	35.6245	40.3673	43.1451	48.138	42.5594	39.2578	44.8432	49.5418	45.1043	54.8657	49.2419	53.5458
Pknox2	47.2038	37.6232	43.2525	43.6847	39.787	37.4633	34.6134	38.4278	41.0521	41.717	44.9952	41.6334	39.3798
Plekhh2	3.8356	4.15935	3.46729	4.49696	4.47173	5.01075	6.39691	8.05154	7.65189	40.5878	35.5515	34.7301	42.9213
Pls3	27.461	30.1147	31.813	39.1364	37.2262	30.7468	33.3428	33.4978	36.3232	35.5673	42.0251	41.3547	41.2853
Pou6f1	22.7312	22.6333	24.271	24.3864	22.2631	22.6017	20.8119	25.4678	21.2615	19.1749	17.7135	17.693	17.9577
Ppp1r12a	53.416	59.5002	48.1371	49.1839	52.5524	58.4445	59.1715	52.2919	53.8053	69.4006	66.6925	60.9498	66.1142
Ppp1r9a	6.80054	7.21133	6.65618	5.49914	6.30629	7.16431	8.58764	8.4821	9.7557	11.0492	10.7241	8.83829	9.91232
Ppp1r9b	32.0967	38.7305	37.8618	33.9456	38.2582	43.2417	39.5207	46.63	46.4699	48.2094	52.1624	49.0287	56.2596
Prkcz	1.62366	1.91762	3.31544	1.74739	1.68168	2.04694	1.92784	1.95906	1.7873	1.69368	1.95631	1.90212	2.27117
Pstpip1	0.564751	2.43079	2.35371	1.85018	2.61807	4.28579	4.14047	4.97301	5.47362	3.06475	2.80998	2.6728	3.29128
Ptges3	40.7091	47.4273	34.5969	36.7466	36.2134	38.5295	41.5799	34.0361	32.8045	41.5355	37.2766	42.1582	34.3755
Ptk2	38.1442	32.7346	34.3692	37.132	34.8566	32.5379	30.232	32.2062	31.3523	26.2319	29.9138	28.7777	31.7579
Ptpn11	163.307	117.974	144.639	156.546	144.682	126.975	120.03	148.501	132.8	106.823	104.947	120.014	118.428
Ptpn12	16.2601	15.557	16.1469	16.6259	18.1163	24.2222	28.6985	24.0685	24.11	29.7604	29.8249	33.7298	32.3931
Pvalb	9326.16	14202.9	8393.77	8463.12	7529.33	9103.91	8719.45	6542.44	6658.02	4447.12	3421.8	4363.39	3578.68
Pxn	109.444	115.813	115.104	106.437	114.832	114.586	114.838	123.184	103.347	112.085	100.43	99.5497	113.52
Rab22a	65.9582	60.9047	66.9414	69.5358	68.3372	67.144	58.0104	67.3832	62.7232	63.3315	62.6376	64.5244	65.1711
Rab5a	41.1327	35.8676	41.8352	43.1965	45.8066	47.9326	44.5155	42.7119	43.1373	50.5483	53.3718	47.1758	46.9825
Rac1	190.321	203.835	171.289	181.831	186.762	184.822	171.074	171.45	170.222	177.353	165.202	169.616	174.38
Rac2	1.60013	3.37609	3.03704	2.44121	3.43979	4.9681	5.82733	6.91055	8.45246	4.37534	5.38875	4.27977	6.46707
Rac3	0.753001	0.999323	0.835186	0.899392	0.611519	0.916861	1.24871	0.775014	0.614386	0.887166	0.924802	0.6723	1.0201
Rapgef3	18.3544	24.4699	19.2346	23.6412	22.9129	21.2157	15.2255	17.4163	15.9182	13.1865	13.4808	14.5119	16.2639
Rara	12.1892	14.9628	14.2994	15.8293	13.4725	21.7061	18.4021	17.6101	13.9819	21.5944	21.0748	18.0373	17.8229
Rdx	226.371	199	227.398	253.449	230.199	255.825	241.067	262.493	247.542	180.901	184.018	195.41	177.517
Rflnb	18.9192	22.9034	20.3482	18.3219	18.0016	28.2095	27.3402	23.1428	23.3839	25.9899	31.2299	27.1708	25.8105
Rhoq	268.963	264.47	280.774	283.206	267.253	294.653	273.731	278.252	268.356	267.662	234.9	240.356	253.832
Rinl	1.34128	1.48548	1.08827	1.87587	1.50969	1.91901	2.49743	2.10976	3.12778	1.89531	2.36536	1.95131	2.09795
Rnd1	1.67072	0.972314	1.34136	1.97866	1.20393	1.19405	1.22681	0.839599	0.521297	0.504072	0.889233	0.688698	0.731395
Ror1	1.38835	2.80891	3.03704	3.16072	2.98116	3.15571	3.46134	3.12159	4.18899	3.34703	4.55287	3.49268	4.5231
Rtkn	17.8132	17.1235	16.3241	14.5445	12.861	15.8425	16.4962	16.1677	13.591	34.418	26.428	29.3517	30.7378
Samd14	1.29422	1.72856	2.02469	1.43903	2.02566	2.26017	2.14691	1.93754	2.75543	4.45599	4.49952	3.42709	3.84945
Sept11	85.1127	89.9931	77.4951	84.106	87.3134	113.883	122.483	119.288	108.914	162.089	145.674	130	125.511
Sept2	1.24716	1.48548	1.31605	1.10497	1.37592	1.98298	1.88402	1.93754	1.69421	2.17759	1.67176	1.47578	1.36655
Sept5	2.16488	4.42943	3.99877	3.2892	3.72644	6.46067	6.37501	6.71679	5.04541	15.5254	15.7216	13.8068	17.6112
Sept7	101.185	89.1828	94.9328	102.428	95.9703	101.43	121.41	91.4517	106.717	118.84	109.465	123.162	110.364
Sept9	19.2486	19.9595	21.9426	19.6324	19.1864	34.6488	37.9433	41.9369	44.906	59.057	67.226	57.2439	69.444
Sgpp1	22.0959	29.2775	28.5988	28.4979	27.9579	35.3098	34.8544	33.0027	29.807	27.24	29.4692	27.8923	24.9829
Sh2b2	3.0826	1.64753	2.10062	1.696	1.73901	3.47554	3.48325	4.95148	4.63582	7.88368	7.52291	5.59157	7.06373
Sh3pxd2a	101.42	64.1728	97.9698	78.7096	90.8488	88.3598	75.9305	113.367	109.416	129.304	165.166	123.097	155.903
Sh3pxd2b	6.37698	5.8879	10.9587	8.94252	11.2176	19.6805	24.799	28.3096	33.1024	31.7968	46.169	32.3524	42.8251
Shroom1	0.423563	0.86428	0.329013	0.642423	0.477749	1.2367	1.55541	1.39933	1.24739	0.625049	0.746956	0.737891	0.827631
Shroom2	2.54138	2.61985	3.34074	2.80096	3.4589	1.21537	1.73067	2.45421	2.25275	1.51221	1.31606	1.82013	1.90548
Shroom3	1.8825	0.702227	1.1642	1.20775	1.41414	1.68446	1.8183	2.41116	2.21551	1.14928	1.40499	1.09864	1.48204
Shroom4	17.5073	18.582	21.2087	25.2087	25.2252	14.7124	13.9987	15.8447	20.4795	9.53703	13.2674	13.8232	14.3392
Sipa1l3	7.48295	5.99594	10.3512	7.86325	9.36388	9.18993	8.7629	12.2926	11.0962	8.8515	13.1606	9.26463	13.0881
Slc2a1	10.6361	9.75015	7.8963	9.91901	11.982	8.48629	12.7719	9.171	8.88066	33.1276	41.3671	36.2714	31.1805
Smtn	98.5961	92.775	82.9365	96.1064	84.0456	93.4345	91.8571	98.7928	88.937	105.553	98.776	97.6639	94.9466
Smtnl1	130.575	55.665	51.1235	52.8071	48.4438	43.7108	42.4343	48.4169	37.6823	135.736	122.341	137.592	159.675
Smtnl2	441.447	316.056	281.027	292.945	276.617	281.263	202.949	200.75	186.01	129.022	144.536	135.788	132.806
Snca	0.776533	1.16138	0.809877	0.693817	0.745289	0.405124	0.460052	0.387507	0.428208	0.604886	0.871448	1.70535	0.404192
Sorbs1	90.9955	33.1397	79.5704	79.8917	107.57	62.8369	59.9601	105.876	95.6394	62.3839	96.0371	90.203	110.171
Specc1	2.16488	2.88993	3.72037	3.41769	3.99398	4.34976	4.09665	5.66191	6.36727	14.1543	15.5616	14.725	14.9358
Specc1l	77.9121	56.2592	68.4346	73.7244	76.2679	58.9776	57.7256	67.1249	66.0371	51.6169	58.2625	53.7512	57.0488
Sppl2b	16.9896	18.582	17.058	17.5253	19.1482	18.06	19.5194	22.2601	18.0964	20.2838	21.8573	21.6448	22.2883
Sptan1	97.6784	104.551	111.257	124.065	134.496	104.138	111.267	140.967	160.857	100.391	133.634	129.934	152.38
Sptb	384.313	238.73	369.507	358.806	350.591	250.324	206.388	357.174	281.798	233.002	253.627	249.555	264.072
Sptbn1	236.042	235.759	292.771	326.402	368.287	219.45	207.681	263.483	346.011	262.198	339.509	279.841	341.311
Src	2.82376	3.51114	4.30247	4.00872	4.96859	6.24745	5.7397	7.75014	6.2928	7.057	7.27392	7.37891	8.48803
Srcin1	3.48263	3.21404	4.27716	3.3149	3.76466	1.70579	1.84021	1.98059	1.39633	0.725863	0.853664	0.918264	0.712147
Stk17b	10.2361	12.478	14.6537	12.1032	14.4471	17.0365	22.192	21.9372	27.9266	15.5052	18.1937	18.1357	17.2263
Stk38l	16.7308	19.0952	15.8685	18.1934	18.6322	17.1005	15.2913	15.3926	14.4474	14.1543	12.9828	16.168	13.9542
Stoml2	56.8751	58.9871	47.7321	49.5179	46.0741	42.3035	47.9111	41.3556	41.983	44.9833	39.0018	48.6352	41.7665
Stx1a	0.988314	1.67454	1.56914	0.873695	1.45236	1.87637	2.14691	1.59309	1.11706	2.05661	1.40499	1.47578	1.55903
Svil	520.7	306.171	431.462	429.036	418.298	309.942	303.371	437.84	356.567	320.63	329.212	324.131	371.587
Synpo	197.263	161.431	213.099	191.956	209.751	125.354	100.97	149.255	133.638	119.868	143.22	135.116	156.461
Synpo2	742.624	594.948	727.118	758.958	770.437	540.99	528.403	633.639	598.951	571.879	588.69	581.474	659.006
Synpo2l	203.405	143.497	151.953	151.972	149.86	185.078	164.48	203.872	176.478	199.511	187.255	191.737	200.017
Taf5	4.25916	4.48345	4.53025	4.65114	3.68822	3.96596	3.68042	4.5855	3.81664	3.02443	3.69921	3.29591	2.98332
Taok2	48.5215	44.3483	48.1877	52.5759	50.8134	53.2845	47.714	58.8796	54.4383	50.7096	50.1527	53.866	52.1792
Tars	49.3922	40.6211	44.2142	47.6164	44.9084	41.7918	46.0052	39.7625	41.983	43.8139	41.2071	47.0774	42.3824
Tax1bp3	2.89435	3.75421	4.73272	4.03441	4.37618	4.07257	4.57861	4.77926	5.11988	4.59713	6.38469	6.54263	6.06288
Tek	31.8849	35.6245	33.205	41.2178	43.5707	26.3331	27.5155	25.963	36.8073	25.4455	34.271	30.1387	26.6189
Tfpt	9.53017	11.1006	7.64322	8.12022	7.75865	5.94893	7.77707	6.63068	5.51085	6.91586	6.42026	7.11655	6.2746
Tlnrd1	4.02385	5.10465	5.97285	4.57405	4.29974	6.7805	7.42655	8.20224	6.38589	12.2993	13.6764	11.5275	12.5877
Tmem63b	75.559	63.3355	84.5309	79.0951	74.8155	72.2188	65.2179	81.2904	70.8964	106.46	110.3	102.222	106.245
Tmod1	362.617	333.963	321.066	344.056	311.34	283.864	265.012	285.507	271.763	291.777	269.402	269.396	257.027
Tmod2	10.8479	9.291	15.2358	13.7221	19.8935	8.44365	9.61728	12.2711	13.0138	10.8476	18.4605	13.6756	17.9769
Tmod3	23.8137	27.711	27.6371	30.7335	31.455	31.3652	29.0271	27.4915	32.7114	27.3005	31.4966	28.2858	33.3939
Tmod4	443.518	457.636	309.449	321.16	304.861	312.905	321.533	246.713	257.707	250.685	211.637	250.424	209.622
Tnnc1	416.01	22.7414	14.2741	3.52048	8.08352	9.93621	12.6843	15.7802	18.3757	8.18612	13.1962	8.31357	14.8011
Tnnc2	9973.83	11294	6580.84	7440.33	6145.31	6349.71	6343.57	5329.95	5119.23	4867.68	3727.74	5046.07	4086.92
Tnni1	284.282	14.7738	13.1352	2.62108	4.7966	22.559	55.732	42.6473	48.3503	17.9853	22.8533	18.644	29.583
Tnni2	9477.79	10514.1	6657.22	7394.93	6252.95	6853.53	6550.64	5192.3	5245.64	4640.34	3660.9	4792.78	4075.25
Tnnt1	533.407	32.8696	18.9309	5.88459	10.7207	13.1985	22.8712	22.7122	26.009	13.6099	30.9275	24.088	27.4658
Tnnt2	4.11798	4.78055	8.78211	3.03224	3.22958	17.8042	30.2758	36.9208	39.5627	16.3521	13.7653	16.7419	17.515
Tnnt3	24859.8	24670.9	15864.5	19548.6	16020.4	16567	16376.2	13530.7	13681.8	11533.3	8540.62	12192	9989.75
Topbp1	15.4365	11.9379	15.5901	16.2918	15.0395	13.5184	15.8389	16.792	17.0539	16.1706	15.5438	16.414	16.1099
Tpm1	20701.1	18232.8	13576	15802.1	13085.3	13677.2	12592.1	11070.6	11110.5	9174.69	7022.66	8771.83	7789.93
Tpm2	5741.61	8302.51	6193.13	7256.81	5637.56	6047.87	6196.11	6900.64	5551.55	6320.51	5524.45	6531.25	6121.16
Tpm3	784.98	78.4064	56.084	39.9844	44.8893	49.809	60.2011	45.8335	52.1483	49.1167	56.1639	51.4064	62.6497
Tpm4	43.1329	53.4773	45.4037	47.7449	49.5904	64.6067	85.723	61.1185	75.9045	63.1299	71.192	72.5593	70.4064
Trim32	11.3656	8.21066	12.4266	11.7949	10.9309	9.97885	9.13532	11.9266	9.88602	11.2307	13.7475	12.3966	12.6839
Triobp	33.4615	31.3842	28.8772	31.7357	30.7097	22.9215	20.9433	24.3699	23.0488	27.3408	25.8233	24.3832	24.8867
Trip6	4.56507	8.18365	5.69445	6.09017	6.17252	4.94678	6.3531	5.70497	5.62256	5.70609	4.89078	6.0671	5.40847
Trmt10a	2.30607	2.43079	2.02469	1.92727	2.00655	2.60133	2.78222	1.98059	1.9921	2.58085	1.95631	2.86958	1.73225
Trpv4	2.7061	5.37474	3.94815	2.95514	4.01309	3.32628	4.05284	4.49939	4.33793	2.94378	3.00561	2.85318	3.54149
Tsc1	84.1479	55.0708	77.9001	84.44	80.4147	61.7282	54.1328	72.1625	62.537	52.3025	52.9627	55.2762	56.3751
Ttc17	25.4609	17.9608	28.8266	28.1895	30.9199	22.687	23.7474	27.9436	27.4426	26.7763	37.3478	31.5325	34.3948
Ttn	21598.5	11703	16900.7	16805.2	12021.8	13600.2	12431.6	18997.4	11960.5	10727.6	7507.76	9902.44	8878.32
Twf1	10.3773	12.6131	12.2241	12.7971	13.9121	15.544	15.9704	13.6273	16.8863	16.0093	15.9706	13.1017	16.2832
Twf2	178.108	162.187	138.97	118.874	131.152	101.708	125.419	89.8156	83.1469	112.791	116.916	130.492	113.674
Ulbp1	0.800064	0.972314	0.987038	0.899392	0.707069	1.79108	1.77449	1.80837	2.23413	1.2501	1.04929	1.31181	1.67451
Utrn	49.0863	42.6468	66.1062	73.1848	93.0655	55.4807	54.3957	77.0063	87.9502	62.2024	101.355	75.1173	91.8093
Vangl2	1.74132	1.48548	1.51852	1.61891	1.93011	2.08959	1.88402	2.32504	2.27136	1.91547	2.36536	2.09889	1.88623
Vcam1	5.76517	6.21201	5.94754	5.73041	6.21074	8.42232	12.29	12.8093	16.1416	5.56495	5.17534	6.46064	7.2947
Vcl	127.634	93.3692	128.846	122.96	127.846	174.95	171.84	190.654	188.039	209.149	232.303	226.68	228.445
Vps11	36.1676	31.4922	34.3439	37.8515	36.672	32.4526	31.5464	35.4354	32.2459	33.5107	35.5515	34.9432	35.2224
Vps16	19.1309	22.1742	16.5012	19.6324	18.7851	17.2711	20.3299	15.4357	19.046	20.304	18.8162	21.0545	18.4581
Vps18	16.4719	14.3146	20.3988	16.4203	17.8678	15.4587	13.7797	18.0406	16.4953	19.4773	22.0174	18.1849	19.8824
Was	0.517688	1.13437	1.54383	1.20775	1.43325	2.75058	2.60696	3.057	4.22623	1.99612	2.70327	2.64001	3.40676
Wasl	27.9787	28.1971	29.4087	28.0867	32.1812	30.6828	27.2745	27.47	27.1447	30.3249	31.6389	31.9425	30.988
Wdr1	52.5689	40.324	43.2019	45.1495	45.348	67.9543	75.58	72.7007	73.5773	107.811	104.467	100.993	105.456
Whrn	2.16488	1.40445	1.54383	1.36194	1.24215	1.66314	2.16882	2.97089	2.60648	0.463746	1.01373	0.787083	0.943114
Wipf1	12.7304	18.0418	20.0192	18.9643	24.0595	20.1283	20.9433	25.4463	27.7963	17.8643	26.1079	19.6935	24.5787
Wipf2	11.0597	11.5327	13.4895	12.7457	14.9249	11.8552	10.9755	11.862	11.785	10.4444	11.8268	10.0353	10.663
Wipf3	30.7789	23.4706	31.1803	26.879	29.0089	18.721	18.183	21.7435	17.4821	38.6925	40.7802	34.6317	47.2327
Xirp1	150.577	66.7116	121.38	137.273	120.144	123.435	203.737	159.89	142.724	612.386	778.683	693.404	857.002
Xirp2	2792.91	2064.06	2889.77	2795.18	2601.54	2228.01	1969	2349.48	2014.55	3925.97	3314.22	3174.41	4130.2
Yes1	12.5657	14.5577	12.8315	14.416	14.8293	15.9918	16.1894	12.8954	14.6894	17.824	18.9407	15.2169	14.2045
Zfp174	5.45926	4.24037	5.97285	5.44774	5.98142	4.66959	4.05284	5.08065	4.80338	3.85111	5.06863	3.77144	4.1574
Zfp185	1.81191	4.3214	2.42963	2.98084	3.86021	5.45852	4.64433	5.31746	3.51875	6.3513	5.86894	6.42785	8.08384
Zyx	25.202	32.7616	33.5593	31.119	34.1304	36.4186	36.2346	46.4793	44.2916	40.0434	50.2772	41.2235	47.8486
